# Supplementary material for: NEAT1 inhibits the angiogenic activity of cerebral arterial endothelial cells by inducing the M1 polarization of microglia through the AMPK signaling pathway
Source: Cell Mol Biol Lett. 2024 Apr 29;29:62. doi: 10.1186/s11658-024-00579-5 (PMC11059773; doi:10.1186/s11658-024-00579-5)
Supplement: Supplementary file 1 — Additional file 1. Table S1: The differentially expressed proteins between the pcDNA-NEAT1 and empty vector groups were shown. [file 11658_2024_579_MOESM1_ESM.xlsx]

## Sheet: pcDNA-NEAT1 empty vector
Accession	Gene	Description	Mw(kDa)	Length	pcDNA-NEAT1/empty vector	log2 pcDNA-NEAT1/empty vector	Diff Sig	Count	pcDNA-NEAT1	empty vector
A3KGS3	Ralgapa2	Ral GTPase-activating protein subunit alpha-2 OS=Mus musculus OX=10090 GN=Ralgapa2 PE=1 SV=2	210.288	1872	2.24688	1.16792	+	2	23.4439	22.276
B1AVZ0	Uprt	Uracil phosphoribosyltransferase homolog OS=Mus musculus OX=10090 GN=Uprt PE=1 SV=1	34.278	310	1.51075	0.595262	+	2	26.6225	26.0273
E9Q6B2	Ccdc85c	Coiled-coil domain-containing protein 85C OS=Mus musculus OX=10090 GN=Ccdc85c PE=1 SV=1	45.334	420	1.64128	0.714823	+	2	23.7331	23.0183
E9Q735	Ube4a	Ubiquitin conjugation factor E4 A OS=Mus musculus OX=10090 GN=Ube4a PE=1 SV=1	118.198	1028	2.43756	1.28544	+	2	24.3393	23.0539
O35613	Daxx	Death domain-associated protein 6 OS=Mus musculus OX=10090 GN=Daxx PE=1 SV=1	81.489	739	1.69873	0.764458	+	2	24.9074	24.143
O70494	Sp3	Transcription factor Sp3 OS=Mus musculus OX=10090 GN=Sp3 PE=1 SV=2	82.362	783	127.448	6.99376	+	2	27.2007	20.2069
O88879	Apaf1	Apoptotic protease-activating factor 1 OS=Mus musculus OX=10090 GN=Apaf1 PE=1 SV=3	141.003	1249	1.6451	0.718179	+	2	24.793	24.0748
O89050	Mkln1	Muskelin OS=Mus musculus OX=10090 GN=Mkln1 PE=1 SV=1	84.878	735	1.59566	0.674154	+	2	23.1573	22.4832
P27808	Mgat1	Alpha-1,3-mannosyl-glycoprotein 2-beta-N-acetylglucosaminyltransferase OS=Mus musculus OX=10090 GN=Mgat1 PE=1 SV=1	51.69	447	1.50207	0.586952	+	2	24.5136	23.9267
P28076	Psmb9	Proteasome subunit beta type-9 OS=Mus musculus OX=10090 GN=Psmb9 PE=1 SV=1	23.397	219	1.73378	0.793921	+	2	26.2552	25.4612
P35235	Ptpn11	Tyrosine-protein phosphatase non-receptor type 11 OS=Mus musculus OX=10090 GN=Ptpn11 PE=1 SV=3	68.035	593	2.00872	1.00628	+	2	26.2397	25.2334
P36371	Tap2	Antigen peptide transporter 2 OS=Mus musculus OX=10090 GN=Tap2 PE=1 SV=1	77.445	702	2.06217	1.04416	+	2	23.9184	22.8743
P41731	Cd63	CD63 antigen OS=Mus musculus OX=10090 GN=Cd63 PE=1 SV=2	25.767	238	6.93279	2.79344	+	2	28.3069	25.5134
P47809	Map2k4	Dual specificity mitogen-activated protein kinase kinase 4 OS=Mus musculus OX=10090 GN=Map2k4 PE=1 SV=2	44.114	397	1.60833	0.685566	+	2	27.0605	26.375
P49135	Ercc3	General transcription and DNA repair factor IIH helicase subunit XPB OS=Mus musculus OX=10090 GN=Ercc3 PE=2 SV=1	89.126	783	1.58771	0.666948	+	2	25.4956	24.8287
P51432	Plcb3	1-phosphatidylinositol 4,5-bisphosphate phosphodiesterase beta-3 OS=Mus musculus OX=10090 GN=Plcb3 PE=1 SV=2	139.487	1234	1.62532	0.700721	+	2	23.8636	23.1629
P62257	Ube2h	Ubiquitin-conjugating enzyme E2 H OS=Mus musculus OX=10090 GN=Ube2h PE=1 SV=1	20.655	183	2.29784	1.20028	+	2	26.0837	24.8834
P70227	Itpr3	Inositol 1,4,5-trisphosphate receptor type 3 OS=Mus musculus OX=10090 GN=Itpr3 PE=1 SV=3	304.275	2670	1.57342	0.653906	+	2	26.1138	25.4599
Q05512	Mark2	Serine/threonine-protein kinase MARK2 OS=Mus musculus OX=10090 GN=Mark2 PE=1 SV=3	86.306	776	1.64917	0.721736	+	2	25.6176	24.8958
Q3TCN2	Plbd2	Putative phospholipase B-like 2 OS=Mus musculus OX=10090 GN=Plbd2 PE=1 SV=2	66.289	594	1.50457	0.58935	+	2	25.8289	25.2396
Q3TSG4	Alkbh5	RNA demethylase ALKBH5 OS=Mus musculus OX=10090 GN=Alkbh5 PE=1 SV=2	44.411	395	1.57041	0.651141	+	2	25.088	24.4368
Q3UQN2	Fcho2	F-BAR domain only protein 2 OS=Mus musculus OX=10090 GN=Fcho2 PE=1 SV=1	88.734	809	1.57772	0.657845	+	2	26.3261	25.6683
Q3UX61	Naa11	N-alpha-acetyltransferase 11 OS=Mus musculus OX=10090 GN=Naa11 PE=1 SV=1	24.671	218	2.46762	1.30312	+	2	26.611	25.3079
Q570Y9	Deptor	DEP domain-containing mTOR-interacting protein OS=Mus musculus OX=10090 GN=Deptor PE=1 SV=2	46.12	409	1.53534	0.618555	+	2	24.8603	24.2418
Q60596	Xrcc1	DNA repair protein XRCC1 OS=Mus musculus OX=10090 GN=Xrcc1 PE=1 SV=2	68.971	631	2.10962	1.07698	+	2	26.5536	25.4766
Q60790	Rasa3	Ras GTPase-activating protein 3 OS=Mus musculus OX=10090 GN=Rasa3 PE=1 SV=2	95.987	834	1.75651	0.812714	+	2	24.1548	23.342
Q60949	Tbc1d1	TBC1 domain family member 1 OS=Mus musculus OX=10090 GN=Tbc1d1 PE=1 SV=3	142.026	1255	2.11751	1.08237	+	2	23.8002	22.7178
Q61469	Plpp1	Phospholipid phosphatase 1 OS=Mus musculus OX=10090 GN=Plpp1 PE=1 SV=1	31.892	283	1.87606	0.907706	+	2	23.8639	22.9562
Q61879	Myh10	Myosin-10 OS=Mus musculus OX=10090 GN=Myh10 PE=1 SV=2	228.996	1976	1.71291	0.776449	+	2	25.2217	24.4452
Q62084	Ppp1r14b	Protein phosphatase 1 regulatory subunit 14B OS=Mus musculus OX=10090 GN=Ppp1r14b PE=1 SV=2	15.957	147	1.52059	0.604635	+	2	24.2435	23.6389
Q689Z5	Sbno1	Protein strawberry notch homolog 1 OS=Mus musculus OX=10090 GN=Sbno1 PE=1 SV=2	153.738	1390	1.64262	0.715999	+	2	26.4903	25.7743
Q68ED3	Tent4b	Terminal nucleotidyltransferase 4B OS=Mus musculus OX=10090 GN=Tent4b PE=1 SV=2	69.704	633	1.71787	0.780617	+	2	24.1038	23.3232
Q6DIC0	Smarca2	Probable global transcription activator SNF2L2 OS=Mus musculus OX=10090 GN=Smarca2 PE=1 SV=1	180.253	1577	3.24925	1.70011	+	2	23.066	21.3659
Q6NVG1	Lpcat4	Lysophospholipid acyltransferase LPCAT4 OS=Mus musculus OX=10090 GN=Lpcat4 PE=1 SV=1	57.143	524	1.8789	0.909891	+	2	23.8424	22.9325
Q6P1H6	Ankle2	Ankyrin repeat and LEM domain-containing protein 2 OS=Mus musculus OX=10090 GN=Ankle2 PE=1 SV=2	106.198	964	1.54465	0.627276	+	2	26.1135	25.4862
Q6PE15	Abhd10	Palmitoyl-protein thioesterase ABHD10, mitochondrial OS=Mus musculus OX=10090 GN=Abhd10 PE=1 SV=1	33.04	297	1.51811	0.602275	+	2	27.4321	26.8298
Q7JJ13	Brd2	Bromodomain-containing protein 2 OS=Mus musculus OX=10090 GN=Brd2 PE=1 SV=1	88.067	798	1.69407	0.760492	+	2	25.0183	24.2578
Q7TMI3	Uhrf2	E3 ubiquitin-protein ligase UHRF2 OS=Mus musculus OX=10090 GN=Uhrf2 PE=1 SV=1	90.106	803	2.44148	1.28775	+	2	25.0384	23.7506
Q80SY3	Atp6v0d2	V-type proton ATPase subunit d 2 OS=Mus musculus OX=10090 GN=Atp6v0d2 PE=2 SV=2	40.494	350	1.6653	0.735781	+	2	24.8203	24.0845
Q80TV8	Clasp1	CLIP-associating protein 1 OS=Mus musculus OX=10090 GN=Clasp1 PE=1 SV=2	169.227	1535	1.528	0.611642	+	2	25.495	24.8834
Q80U56	Avl9	Late secretory pathway protein AVL9 homolog OS=Mus musculus OX=10090 GN=Avl9 PE=1 SV=2	72.186	649	1.72738	0.788588	+	2	23.8814	23.0928
Q80U72	Scrib	Protein scribble homolog OS=Mus musculus OX=10090 GN=Scrib PE=1 SV=2	174.059	1612	1.94399	0.95902	+	2	25.4699	24.5109
Q80UY2	Kcmf1	E3 ubiquitin-protein ligase KCMF1 OS=Mus musculus OX=10090 GN=Kcmf1 PE=1 SV=1	41.791	381	3.22516	1.68937	+	2	25.8611	24.1717
Q80X73	Pelo	Protein pelota homolog OS=Mus musculus OX=10090 GN=Pelo PE=1 SV=3	43.349	385	2.41973	1.27485	+	2	25.4314	24.1565
Q80XK6	Atg2b	Autophagy-related protein 2 homolog B OS=Mus musculus OX=10090 GN=Atg2b PE=1 SV=3	231.399	2075	1.61033	0.687359	+	2	25.0258	24.3384
Q8BG48	Stk17b	Serine/threonine-protein kinase 17B OS=Mus musculus OX=10090 GN=Stk17b PE=1 SV=1	41.983	372	1.75188	0.808902	+	2	24.1354	23.3265
Q8BGR8	Gskip	GSK3B-interacting protein OS=Mus musculus OX=10090 GN=Gskip PE=2 SV=1	15.642	139	1.50509	0.589851	+	2	23.7295	23.1397
Q8BGX0	Trim23	E3 ubiquitin-protein ligase TRIM23 OS=Mus musculus OX=10090 GN=Trim23 PE=2 SV=1	63.931	574	1.94659	0.96095	+	2	26.1773	25.2163
Q8BK30	Ndufv3	NADH dehydrogenase [ubiquinone] flavoprotein 3, mitochondrial OS=Mus musculus OX=10090 GN=Ndufv3 PE=1 SV=1	11.814	104	3.88994	1.95975	+	2	28.3332	26.3735
Q8BSL7	Arf2	ADP-ribosylation factor 2 OS=Mus musculus OX=10090 GN=Arf2 PE=1 SV=2	20.746	181	1.76928	0.823161	+	2	23.6034	22.7803
Q8BTX9	Hsdl1	Inactive hydroxysteroid dehydrogenase-like protein 1 OS=Mus musculus OX=10090 GN=Hsdl1 PE=1 SV=1	36.868	330	3.0971	1.63092	+	2	25.0028	23.3719
Q8BX10	Pgam5	Serine/threonine-protein phosphatase PGAM5, mitochondrial OS=Mus musculus OX=10090 GN=Pgam5 PE=1 SV=1	31.994	288	2.05422	1.03859	+	2	26.1681	25.1295
Q8BXC6	Commd2	COMM domain-containing protein 2 OS=Mus musculus OX=10090 GN=Commd2 PE=1 SV=1	22.848	199	2.12747	1.08914	+	2	25.8858	24.7966
Q8C2L6	Tmem161b	Transmembrane protein 161B OS=Mus musculus OX=10090 GN=Tmem161b PE=2 SV=1	55.467	487	1.52196	0.60593	+	2	22.9293	22.3234
Q8C2P3	Dus1l	tRNA-dihydrouridine(16/17) synthase [NAD(P)(+)]-like OS=Mus musculus OX=10090 GN=Dus1l PE=2 SV=1	53.512	475	2.16049	1.11136	+	2	22.9695	21.8581
Q8C3Q9	Casp9	Caspase-9 OS=Mus musculus OX=10090 GN=Casp9 PE=1 SV=1	49.979	454	1.53258	0.615959	+	2	22.276	21.66
Q8C3R1	Brat1	BRCA1-associated ATM activator 1 OS=Mus musculus OX=10090 GN=Brat1 PE=1 SV=1	89.086	822	1.67434	0.743589	+	2	22.6284	21.8848
Q8K021	Scamp1	Secretory carrier-associated membrane protein 1 OS=Mus musculus OX=10090 GN=Scamp1 PE=1 SV=1	38.029	338	1.64074	0.71435	+	2	30.8989	30.1846
Q8K1C0	Angel2	Protein angel homolog 2 OS=Mus musculus OX=10090 GN=Angel2 PE=1 SV=1	62.413	544	1.51918	0.603291	+	2	24.6529	24.0496
Q8K2M0	Mrpl38	39S ribosomal protein L38, mitochondrial OS=Mus musculus OX=10090 GN=Mrpl38 PE=1 SV=2	45.03	380	1.50513	0.58989	+	2	26.3932	25.8033
Q8K5B2	Mcfd2	Multiple coagulation factor deficiency protein 2 homolog OS=Mus musculus OX=10090 GN=Mcfd2 PE=1 SV=1	16.168	145	1.75076	0.80798	+	2	27.0215	26.2135
Q8R060	Zwilch	Protein zwilch homolog OS=Mus musculus OX=10090 GN=Zwilch PE=1 SV=1	66.839	589	1.7964	0.845108	+	2	24.3544	23.5093
Q8R2Y8	Ptrh2	Peptidyl-tRNA hydrolase 2, mitochondrial OS=Mus musculus OX=10090 GN=Ptrh2 PE=1 SV=1	19.527	181	1.56974	0.650528	+	2	29.6471	28.9966
Q91VJ1	Aim2	Interferon-inducible protein AIM2 OS=Mus musculus OX=10090 GN=Aim2 PE=1 SV=2	40.155	354	1.52559	0.609367	+	2	24.5234	23.9141
Q91WA1	Tipin	TIMELESS-interacting protein OS=Mus musculus OX=10090 GN=Tipin PE=1 SV=2	31.498	278	1.6533	0.725349	+	2	24.8313	24.106
Q91WT4	Dnajc17	DnaJ homolog subfamily C member 17 OS=Mus musculus OX=10090 GN=Dnajc17 PE=1 SV=2	34.465	303	5.83882	2.54568	+	2	25.8624	23.3167
Q91Z49	Fyttd1	UAP56-interacting factor OS=Mus musculus OX=10090 GN=Fyttd1 PE=1 SV=1	35.887	317	1.85185	0.888966	+	2	25.5262	24.6373
Q91ZR2	Snx18	Sorting nexin-18 OS=Mus musculus OX=10090 GN=Snx18 PE=1 SV=1	67.904	614	1.54535	0.627936	+	2	26.8476	26.2196
Q91ZU6	Dst	Dystonin OS=Mus musculus OX=10090 GN=Dst PE=1 SV=2	834.218	7393	1.78009	0.831946	+	2	25.7773	24.9454
Q924D0	Rtn4ip1	Reticulon-4-interacting protein 1, mitochondrial OS=Mus musculus OX=10090 GN=Rtn4ip1 PE=1 SV=2	43.371	396	1.57398	0.654414	+	2	25.8046	25.1502
Q99N94	Mrpl9	39S ribosomal protein L9, mitochondrial OS=Mus musculus OX=10090 GN=Mrpl9 PE=1 SV=2	30.244	265	1.65008	0.722539	+	2	27.0277	26.3052
Q9CPV3	Mrpl42	39S ribosomal protein L42, mitochondrial OS=Mus musculus OX=10090 GN=Mrpl42 PE=1 SV=1	16.493	142	1.62488	0.70033	+	2	24.1048	23.4044
Q9CQL5	Mrpl18	39S ribosomal protein L18, mitochondrial OS=Mus musculus OX=10090 GN=Mrpl18 PE=1 SV=1	20.677	180	1.93719	0.953962	+	2	25.4956	24.5416
Q9CX13	Cnih4	Protein cornichon homolog 4 OS=Mus musculus OX=10090 GN=Cnih4 PE=2 SV=1	16.089	139	2.49686	1.32011	+	2	27.1309	25.8108
Q9CX97	Wdr55	WD repeat-containing protein 55 OS=Mus musculus OX=10090 GN=Wdr55 PE=1 SV=2	42.611	388	1.59944	0.677565	+	2	25.476	24.7984
Q9CXR1	Dhrs7	Dehydrogenase/reductase SDR family member 7 OS=Mus musculus OX=10090 GN=Dhrs7 PE=1 SV=2	38.167	338	1.5947	0.673282	+	2	27.6242	26.9509
Q9D187	Ciao2b	Cytosolic iron-sulfur assembly component 2B OS=Mus musculus OX=10090 GN=Ciao2b PE=1 SV=1	17.667	163	1.61158	0.688477	+	2	26.4957	25.8072
Q9D1H6	Ndufaf4	NADH dehydrogenase [ubiquinone] 1 alpha subcomplex assembly factor 4 OS=Mus musculus OX=10090 GN=Ndufaf4 PE=1 SV=1	20.082	173	2.18574	1.12812	+	2	25.3539	24.2257
Q9D1H8	Mrpl53	39S ribosomal protein L53, mitochondrial OS=Mus musculus OX=10090 GN=Mrpl53 PE=1 SV=1	12.738	118	1.74577	0.803862	+	2	24.2542	23.4504
Q9D289	Trappc6b	Trafficking protein particle complex subunit 6B OS=Mus musculus OX=10090 GN=Trappc6b PE=1 SV=1	17.936	158	1.54947	0.631777	+	2	23.309	22.6772
Q9D385	Arl2bp	ADP-ribosylation factor-like protein 2-binding protein OS=Mus musculus OX=10090 GN=Arl2bp PE=1 SV=1	18.754	163	1.54611	0.628646	+	2	23.9309	23.3023
Q9D773	Mrpl2	39S ribosomal protein L2, mitochondrial OS=Mus musculus OX=10090 GN=Mrpl2 PE=1 SV=1	33.341	306	1.6595	0.730744	+	2	26.0472	25.3165
Q9D8Y1	Tmem126a	Transmembrane protein 126A OS=Mus musculus OX=10090 GN=Tmem126a PE=1 SV=1	21.539	196	2.36565	1.24224	+	2	25.0863	23.844
Q9EP53	Tsc1	Hamartin OS=Mus musculus OX=10090 GN=Tsc1 PE=1 SV=1	128.746	1161	1.54872	0.631077	+	2	23.2831	22.652
Q9EQP6	Arr3	Arrestin-C OS=Mus musculus OX=10090 GN=Arr3 PE=1 SV=1	41.921	381	1.69761	0.763507	+	2	24.5604	23.7969
Q9EST3	Eif4enif1	Eukaryotic translation initiation factor 4E transporter OS=Mus musculus OX=10090 GN=Eif4enif1 PE=1 SV=2	107.986	983	1.57204	0.652641	+	2	25.7373	25.0847
Q9JIM1	Slc29a1	Equilibrative nucleoside transporter 1 OS=Mus musculus OX=10090 GN=Slc29a1 PE=1 SV=3	50.192	460	1.7577	0.813687	+	2	25.4411	24.6275
Q9JLV1	Bag3	BAG family molecular chaperone regulator 3 OS=Mus musculus OX=10090 GN=Bag3 PE=1 SV=2	61.86	577	3.28542	1.71608	+	2	25.746	24.0299
Q9QWY8	Asap1	Arf-GAP with SH3 domain, ANK repeat and PH domain-containing protein 1 OS=Mus musculus OX=10090 GN=Asap1 PE=1 SV=2	127.421	1147	1.73999	0.799076	+	2	25.604	24.8049
Q9QZ82	Cyp11a1	Cholesterol side-chain cleavage enzyme, mitochondrial OS=Mus musculus OX=10090 GN=Cyp11a1 PE=1 SV=1	60.315	526	2.10376	1.07297	+	2	25.2551	24.1822
Q9QZB7	Actr10	Actin-related protein 10 OS=Mus musculus OX=10090 GN=Actr10 PE=1 SV=2	46.208	417	1.64793	0.720652	+	2	26.1252	25.4045
Q9R0Q3	Tmed2	Transmembrane emp24 domain-containing protein 2 OS=Mus musculus OX=10090 GN=Tmed2 PE=1 SV=1	22.705	201	1.50267	0.587533	+	2	27.4217	26.8341
Q9R0Q4	Morf4l2	Mortality factor 4-like protein 2 OS=Mus musculus OX=10090 GN=Morf4l2 PE=1 SV=1	32.184	288	3.6578	1.87098	+	2	25.6693	23.7983
E9Q6J5	Bod1l	Biorientation of chromosomes in cell division protein 1-like 1 OS=Mus musculus OX=10090 GN=Bod1l PE=1 SV=1	327.453	3032	3.88718	1.95872	+	1	24.6453	22.6865
O08789	Mnt	Max-binding protein MNT OS=Mus musculus OX=10090 GN=Mnt PE=2 SV=2	63.274	591	3.1583	1.65915	+	1	24.0308	22.3716
O08856	Ell	RNA polymerase II elongation factor ELL OS=Mus musculus OX=10090 GN=Ell PE=2 SV=2	67.146	602	8.71438	3.1234	+	1	25.7182	22.5948
O35405	Pld3	5'-3' exonuclease PLD3 OS=Mus musculus OX=10090 GN=Pld3 PE=1 SV=1	54.389	488	2.48409	1.31272	+	1	23.2827	21.97
O89112	Lancl1	Glutathione S-transferase LANCL1 OS=Mus musculus OX=10090 GN=Lancl1 PE=1 SV=1	45.341	399	3.42008	1.77403	+	1	25.4107	23.6367
P12023	App	Amyloid-beta precursor protein OS=Mus musculus OX=10090 GN=App PE=1 SV=3	86.722	770	2.44191	1.28801	+	1	24.2506	22.9626
P26323	Fli1	Friend leukemia integration 1 transcription factor OS=Mus musculus OX=10090 GN=Fli1 PE=1 SV=1	51.002	452	7.04711	2.81703	+	1	25.4882	22.6711
P51908	Apobec1	C->U-editing enzyme APOBEC-1 OS=Mus musculus OX=10090 GN=Apobec1 PE=1 SV=1	27.522	229	7.91947	2.9854	+	1	25.0995	22.1141
P62073	Timm10	Mitochondrial import inner membrane translocase subunit Tim10 OS=Mus musculus OX=10090 GN=Timm10 PE=1 SV=1	10.333	90	36.7248	5.19868	+	1	26.4929	21.2943
P70245	Ebp	3-beta-hydroxysteroid-Delta(8),Delta(7)-isomerase OS=Mus musculus OX=10090 GN=Ebp PE=1 SV=3	26.215	230	4.64723	2.21637	+	1	24.5429	22.3265
P97411	Ica1	Islet cell autoantigen 1 OS=Mus musculus OX=10090 GN=Ica1 PE=1 SV=3	54.324	478	29.0952	4.86271	+	1	27.848	22.9853
Q08857	Cd36	Platelet glycoprotein 4 OS=Mus musculus OX=10090 GN=Cd36 PE=1 SV=2	52.698	472	16.5557	4.04925	+	1	26.0413	21.992
Q09143	Slc7a1	High affinity cationic amino acid transporter 1 OS=Mus musculus OX=10090 GN=Slc7a1 PE=1 SV=1	67.092	622	14.2373	3.83161	+	1	25.3762	21.5446
Q3TB82	Plekhf1	Pleckstrin homology domain-containing family F member 1 OS=Mus musculus OX=10090 GN=Plekhf1 PE=2 SV=1	31.158	279	2.39012	1.25708	+	1	23.8644	22.6073
Q3U1Y4	Dennd4b	DENN domain-containing protein 4B OS=Mus musculus OX=10090 GN=Dennd4b PE=1 SV=2	164.74	1499	10.0409	3.32782	+	1	24.9799	21.6521
Q499E6		Ribosome biogenesis protein C1orf109 homolog OS=Mus musculus OX=10090 PE=2 SV=1	24.442	217	1.7894	0.839472	+	1	23.9699	23.1304
Q5DW34	Ehmt1	Histone-lysine N-methyltransferase EHMT1 OS=Mus musculus OX=10090 GN=Ehmt1 PE=1 SV=2	141.999	1296	2.98901	1.57967	+	1	25.1908	23.6111
Q60591	Nfatc2	Nuclear factor of activated T-cells, cytoplasmic 2 OS=Mus musculus OX=10090 GN=Nfatc2 PE=1 SV=3	100.02	927	3.41575	1.7722	+	1	25.3154	23.5432
Q61144	Psen2	Presenilin-2 OS=Mus musculus OX=10090 GN=Psen2 PE=1 SV=3	49.983	448	1.7305	0.791186	+	1	24.2518	23.4607
Q61387	Cox7a2l	Cytochrome c oxidase subunit 7A-related protein, mitochondrial OS=Mus musculus OX=10090 GN=Cox7a2l PE=1 SV=1	12.399	111	3.20921	1.68222	+	1	24.2593	22.5771
Q69ZQ2	Isy1	Pre-mRNA-splicing factor ISY1 homolog OS=Mus musculus OX=10090 GN=Isy1 PE=1 SV=2	32.989	285	11.1759	3.48232	+	1	26.5739	23.0915
Q6EDY6	Carmil1	F-actin-uncapping protein LRRC16A OS=Mus musculus OX=10090 GN=Carmil1 PE=1 SV=2	151.86	1374	1.78235	0.833779	+	1	24.065	23.2312
Q6QD59	Bnip1	Vesicle transport protein SEC20 OS=Mus musculus OX=10090 GN=Bnip1 PE=1 SV=1	26.175	228	1.68675	0.75425	+	1	23.9872	23.2329
Q6ZWY3	Rps27l	40S ribosomal protein S27-like OS=Mus musculus OX=10090 GN=Rps27l PE=1 SV=3	9.477	84	78.2959	6.29087	+	1	28.7061	22.4152
Q6ZWY8	Tmsb10	Thymosin beta-10 OS=Mus musculus OX=10090 GN=Tmsb10 PE=1 SV=3	5.026	44	49.2499	5.62205	+	1	29.3927	23.7707
Q7TMR0	Prcp	Lysosomal Pro-X carboxypeptidase OS=Mus musculus OX=10090 GN=Prcp PE=1 SV=2	55.027	491	5.5708	2.47788	+	1	24.185	21.7071
Q80WT5	Aftph	Aftiphilin OS=Mus musculus OX=10090 GN=Aftph PE=1 SV=2	101.131	931	7.40382	2.88827	+	1	24.9072	22.019
Q8BP40	Acp6	Lysophosphatidic acid phosphatase type 6 OS=Mus musculus OX=10090 GN=Acp6 PE=1 SV=1	47.625	418	13.8397	3.79074	+	1	26.4421	22.6514
Q8CFK2	Brf1	Transcription factor IIIB 90 kDa subunit OS=Mus musculus OX=10090 GN=Brf1 PE=1 SV=1	73.799	676	2.84961	1.51076	+	1	24.5932	23.0824
Q8K1A5	Tmem41b	Transmembrane protein 41B OS=Mus musculus OX=10090 GN=Tmem41b PE=1 SV=1	32.429	291	23.8897	4.57832	+	1	26.3203	21.742
Q8VDS8	Stx18	Syntaxin-18 OS=Mus musculus OX=10090 GN=Stx18 PE=1 SV=2	38.381	334	5.4771	2.45341	+	1	25.5094	23.0559
Q8VDV8	Mitd1	MIT domain-containing protein 1 OS=Mus musculus OX=10090 GN=Mitd1 PE=1 SV=1	28.847	249	17.0154	4.08877	+	1	26.0214	21.9326
Q8VHL1	Setd7	Histone-lysine N-methyltransferase SETD7 OS=Mus musculus OX=10090 GN=Setd7 PE=1 SV=2	40.506	366	19.5669	4.29035	+	1	27.3679	23.0775
Q91VB4	Hps3	BLOC-2 complex member HPS3 OS=Mus musculus OX=10090 GN=Hps3 PE=2 SV=2	113.182	1002	1.94302	0.958299	+	1	24.0428	23.0845
Q91WE2	Psme3ip1	PSME3-interacting protein OS=Mus musculus OX=10090 GN=Psme3ip1 PE=1 SV=1	28.702	254	9.74967	3.28535	+	1	25.2867	22.0013
Q921C5	Bicd2	Protein bicaudal D homolog 2 OS=Mus musculus OX=10090 GN=Bicd2 PE=1 SV=1	93.391	820	2.93242	1.55209	+	1	25.2765	23.7244
Q921J4	Ube2s	Ubiquitin-conjugating enzyme E2 S OS=Mus musculus OX=10090 GN=Ube2s PE=1 SV=1	24.183	223	2.82454	1.49801	+	1	24.4676	22.9695
Q99NF3	Cep41	Centrosomal protein of 41 kDa OS=Mus musculus OX=10090 GN=Cep41 PE=1 SV=1	41.442	373	2.41675	1.27307	+	1	24.1124	22.8393
Q9CQT7	Desi1	Desumoylating isopeptidase 1 OS=Mus musculus OX=10090 GN=Desi1 PE=1 SV=1	18.385	168	3.47667	1.79771	+	1	24.666	22.8683
Q9CWV6	Prkrip1	PRKR-interacting protein 1 OS=Mus musculus OX=10090 GN=Prkrip1 PE=1 SV=2	21.492	186	3.52947	1.81945	+	1	24.077	22.2575
Q9CZS1	Aldh1b1	Aldehyde dehydrogenase X, mitochondrial OS=Mus musculus OX=10090 GN=Aldh1b1 PE=1 SV=1	57.553	519	1.59301	0.671754	+	1	23.7565	23.0848
Q9D136	Ogfod3	2-oxoglutarate and iron-dependent oxygenase domain-containing protein 3 OS=Mus musculus OX=10090 GN=Ogfod3 PE=2 SV=1	35.385	315	3.25747	1.70375	+	1	24.6902	22.9865
Q9D495	Syce1	Synaptonemal complex central element protein 1 OS=Mus musculus OX=10090 GN=Syce1 PE=1 SV=1	38.205	329	4.8107	2.26625	+	1	24.5787	22.3124
Q9DB43	Zfpl1	Zinc finger protein-like 1 OS=Mus musculus OX=10090 GN=Zfpl1 PE=1 SV=1	34.155	310	4.9942	2.32025	+	1	25.9435	23.6232
Q9DC37	Mfsd1	Major facilitator superfamily domain-containing protein 1 OS=Mus musculus OX=10090 GN=Mfsd1 PE=1 SV=1	51.396	464	2.51857	1.33261	+	1	23.6795	22.3469
Q9ER39	Tor1a	Torsin-1A OS=Mus musculus OX=10090 GN=Tor1a PE=1 SV=1	37.83	333	2.49117	1.31683	+	1	24.0381	22.7213
Q9ER69	Wtap	Pre-mRNA-splicing regulator WTAP OS=Mus musculus OX=10090 GN=Wtap PE=1 SV=3	44.177	396	4.74902	2.24763	+	1	24.6121	22.3644
Q9ET26	Rnf114	E3 ubiquitin-protein ligase RNF114 OS=Mus musculus OX=10090 GN=Rnf114 PE=1 SV=2	25.745	229	10.1838	3.3482	+	1	24.5365	21.1883
Q9JMD0	Znf207	BUB3-interacting and GLEBS motif-containing protein ZNF207 OS=Mus musculus OX=10090 GN=Znf207 PE=1 SV=1	52.793	495	9.14594	3.19313	+	1	26.6611	23.468
Q9Z0F8	Adam17	Disintegrin and metalloproteinase domain-containing protein 17 OS=Mus musculus OX=10090 GN=Adam17 PE=1 SV=3	93.056	827	5.21279	2.38206	+	1	26.1018	23.7198
Q9Z103	Adnp	Activity-dependent neuroprotector homeobox protein OS=Mus musculus OX=10090 GN=Adnp PE=1 SV=2	124.308	1108	2.96432	1.5677	+	1	25.2081	23.6404
A2RTL5	Rsrc2	Arginine/serine-rich coiled-coil protein 2 OS=Mus musculus OX=10090 GN=Rsrc2 PE=2 SV=1	43.877	376	0.28554	-1.80824	-	2	22.9756	24.7839
G3X9K3	Arfgef1	Brefeldin A-inhibited guanine nucleotide-exchange protein 1 OS=Mus musculus OX=10090 GN=Arfgef1 PE=1 SV=1	208.5	1846	0.660343	-0.598712	-	2	25.7746	26.3733
O09110	Map2k3	Dual specificity mitogen-activated protein kinase kinase 3 OS=Mus musculus OX=10090 GN=Map2k3 PE=1 SV=2	39.296	347	0.575705	-0.796599	-	2	24.8877	25.6843
O88307	Sorl1	Sortilin-related receptor OS=Mus musculus OX=10090 GN=Sorl1 PE=1 SV=3	247.086	2215	0.453355	-1.14129	-	2	22.9664	24.1077
O88513	Gmnn	Geminin OS=Mus musculus OX=10090 GN=Gmnn PE=1 SV=1	23.3	206	0.559398	-0.838053	-	2	24.1565	24.9945
P04202	Tgfb1	Transforming growth factor beta-1 proprotein OS=Mus musculus OX=10090 GN=Tgfb1 PE=1 SV=1	44.31	390	0.633026	-0.659662	-	2	23.2978	23.9575
P11404	Fabp3	Fatty acid-binding protein, heart OS=Mus musculus OX=10090 GN=Fabp3 PE=1 SV=5	14.819	133	0.666077	-0.586238	-	2	26.6002	27.1864
P17433	Spi1	Transcription factor PU.1 OS=Mus musculus OX=10090 GN=Spi1 PE=1 SV=2	31.349	272	0.405633	-1.30175	-	2	23.7941	25.0959
P35762	Cd81	CD81 antigen OS=Mus musculus OX=10090 GN=Cd81 PE=1 SV=2	25.815	236	0.582713	-0.779142	-	2	24.8866	25.6658
P43277	H1-3	Histone H1.3 OS=Mus musculus OX=10090 GN=H1-3 PE=1 SV=2	22.1	221	0.0633824	-3.97977	-	2	23.6667	27.6464
P51949	Mnat1	CDK-activating kinase assembly factor MAT1 OS=Mus musculus OX=10090 GN=Mnat1 PE=1 SV=2	35.848	309	0.616424	-0.698004	-	2	26.6252	27.3232
P54310	Lipe	Hormone-sensitive lipase OS=Mus musculus OX=10090 GN=Lipe PE=1 SV=2	83.348	759	0.54133	-0.885418	-	2	23.3468	24.2322
P56565	S100a1	Protein S100-A1 OS=Mus musculus OX=10090 GN=S100a1 PE=1 SV=2	10.505	94	0.63115	-0.663944	-	2	28.7738	29.4377
P59729	Rin3	Ras and Rab interactor 3 OS=Mus musculus OX=10090 GN=Rin3 PE=1 SV=2	107.22	980	0.591435	-0.757708	-	2	24.8679	25.6256
P61963	Dcaf7	DDB1- and CUL4-associated factor 7 OS=Mus musculus OX=10090 GN=Dcaf7 PE=1 SV=1	38.926	342	0.138457	-2.85249	-	2	23.0375	25.89
P62046	Lrch1	Leucine-rich repeat and calponin homology domain-containing protein 1 OS=Mus musculus OX=10090 GN=Lrch1 PE=1 SV=2	79.076	709	0.630673	-0.665036	-	2	23.0991	23.7642
P62900	Rpl31	60S ribosomal protein L31 OS=Mus musculus OX=10090 GN=Rpl31 PE=1 SV=1	14.463	125	0.637054	-0.650513	-	2	30.7556	31.4061
P68369	Tuba1a	Tubulin alpha-1A chain OS=Mus musculus OX=10090 GN=Tuba1a PE=1 SV=1	50.136	451	0.344021	-1.53943	-	2	26.9508	28.4903
P97329	Kif20a	Kinesin-like protein KIF20A OS=Mus musculus OX=10090 GN=Kif20a PE=1 SV=1	99.876	887	0.663952	-0.59085	-	2	26.0614	26.6523
Q0KL02	Trio	Triple functional domain protein OS=Mus musculus OX=10090 GN=Trio PE=1 SV=3	347.861	3102	0.654781	-0.610915	-	2	21.5849	22.1959
Q148V7	Relch	RAB11-binding protein RELCH OS=Mus musculus OX=10090 GN=Relch PE=1 SV=1	134.587	1216	0.536573	-0.898155	-	2	23.9739	24.872
Q3TC46	Patl1	Protein PAT1 homolog 1 OS=Mus musculus OX=10090 GN=Patl1 PE=1 SV=2	86.77	770	0.664452	-0.589762	-	2	22.3021	22.8919
Q3U7U3	Fbxo7	F-box only protein 7 OS=Mus musculus OX=10090 GN=Fbxo7 PE=1 SV=2	57.649	523	0.564784	-0.824228	-	2	24.0806	24.9048
Q3UMT1	Ppp1r12c	Protein phosphatase 1 regulatory subunit 12C OS=Mus musculus OX=10090 GN=Ppp1r12c PE=1 SV=1	84.685	782	0.557217	-0.843688	-	2	24.4843	25.328
Q3V1H1	Ckap2	Cytoskeleton-associated protein 2 OS=Mus musculus OX=10090 GN=Ckap2 PE=1 SV=1	74.029	664	0.322355	-1.63328	-	2	23.1447	24.778
Q5SRY7	Fbxw11	F-box/WD repeat-containing protein 11 OS=Mus musculus OX=10090 GN=Fbxw11 PE=1 SV=1	62.063	542	0.19432	-2.36349	-	2	23.3913	25.7548
Q5U430	Ubr3	E3 ubiquitin-protein ligase UBR3 OS=Mus musculus OX=10090 GN=Ubr3 PE=1 SV=3	212.757	1889	0.637068	-0.65048	-	2	23.1967	23.8472
Q60823	Akt2	RAC-beta serine/threonine-protein kinase OS=Mus musculus OX=10090 GN=Akt2 PE=1 SV=1	55.742	481	0.519848	-0.943837	-	2	23.0997	24.0435
Q61025	Ift20	Intraflagellar transport protein 20 homolog OS=Mus musculus OX=10090 GN=Ift20 PE=1 SV=1	15.237	132	0.142016	-2.81588	-	2	21.4104	24.2263
Q61160	Fadd	FAS-associated death domain protein OS=Mus musculus OX=10090 GN=Fadd PE=1 SV=1	22.96	205	0.37034	-1.43308	-	2	25.0619	26.495
Q61165	Slc9a1	Sodium/hydrogen exchanger 1 OS=Mus musculus OX=10090 GN=Slc9a1 PE=1 SV=1	91.468	820	0.62402	-0.680336	-	2	22.7034	23.3838
Q62086	Pon2	Serum paraoxonase/arylesterase 2 OS=Mus musculus OX=10090 GN=Pon2 PE=1 SV=2	39.617	354	0.591193	-0.758298	-	2	26.8045	27.5628
Q6P9R1	Ddx51	ATP-dependent RNA helicase DDX51 OS=Mus musculus OX=10090 GN=Ddx51 PE=1 SV=1	70.368	639	0.619026	-0.691928	-	2	24.706	25.398
Q6PE54	Dhx40	Probable ATP-dependent RNA helicase DHX40 OS=Mus musculus OX=10090 GN=Dhx40 PE=1 SV=1	88.53	779	0.455257	-1.13525	-	2	22.4178	23.5531
Q6Y685	Tacc1	Transforming acidic coiled-coil-containing protein 1 OS=Mus musculus OX=10090 GN=Tacc1 PE=1 SV=1	83.952	774	0.583525	-0.777133	-	2	24.2921	25.0693
Q7M6Y3	Picalm	Phosphatidylinositol-binding clathrin assembly protein OS=Mus musculus OX=10090 GN=Picalm PE=1 SV=1	71.543	660	0.623513	-0.681509	-	2	28.9255	29.607
Q80U78	Pum1	Pumilio homolog 1 OS=Mus musculus OX=10090 GN=Pum1 PE=1 SV=2	126.619	1189	0.56435	-0.825337	-	2	24.7644	25.5897
Q80UU1	Ankzf1	Ankyrin repeat and zinc finger domain-containing protein 1 OS=Mus musculus OX=10090 GN=Ankzf1 PE=1 SV=2	82.976	748	0.61371	-0.704372	-	2	22.8595	23.5638
Q80V94	Ap4e1	AP-4 complex subunit epsilon-1 OS=Mus musculus OX=10090 GN=Ap4e1 PE=1 SV=3	124.845	1122	0.655254	-0.609874	-	2	22.3709	22.9807
Q80X85	Mrps7	28S ribosomal protein S7, mitochondrial OS=Mus musculus OX=10090 GN=Mrps7 PE=1 SV=1	28.063	242	0.469384	-1.09116	-	2	25.4363	26.5275
Q811J3	Ireb2	Iron-responsive element-binding protein 2 OS=Mus musculus OX=10090 GN=Ireb2 PE=1 SV=2	104.92	963	0.613986	-0.703722	-	2	22.8143	23.518
Q8BFT2	Haus4	HAUS augmin-like complex subunit 4 OS=Mus musculus OX=10090 GN=Haus4 PE=1 SV=1	42.197	363	0.626829	-0.673857	-	2	24.5867	25.2605
Q8BG15	Ctdspl2	CTD small phosphatase-like protein 2 OS=Mus musculus OX=10090 GN=Ctdspl2 PE=1 SV=1	52.813	465	0.570245	-0.810347	-	2	23.2798	24.0901
Q8BGV8	Mief1	Mitochondrial dynamics protein MID51 OS=Mus musculus OX=10090 GN=Mief1 PE=1 SV=1	51.184	463	0.633836	-0.657818	-	2	23.6935	24.3513
Q8BH93	Mapk1ip1l	MAPK-interacting and spindle-stabilizing protein-like OS=Mus musculus OX=10090 GN=Mapk1ip1l PE=2 SV=3	23.885	242	0.500464	-0.998662	-	2	24.8485	25.8471
Q8BR70	Yipf6	Protein YIPF6 OS=Mus musculus OX=10090 GN=Yipf6 PE=1 SV=1	26.088	236	0.649294	-0.623056	-	2	26.6115	27.2345
Q8BUI3	LRWD1	Leucine-rich repeat and WD repeat-containing protein 1 OS=Mus musculus OX=10090 GN=LRWD1 PE=2 SV=1	71.594	648	0.617473	-0.695551	-	2	25.2362	25.9317
Q8BUK6	Hook3	Protein Hook homolog 3 OS=Mus musculus OX=10090 GN=Hook3 PE=1 SV=2	83.218	718	0.598052	-0.741656	-	2	25.9764	26.718
Q8C2K5	Rasal3	RAS protein activator like-3 OS=Mus musculus OX=10090 GN=Rasal3 PE=1 SV=1	114.782	1041	0.414384	-1.27096	-	2	23.684	24.955
Q8CFE4	Scyl2	SCY1-like protein 2 OS=Mus musculus OX=10090 GN=Scyl2 PE=1 SV=1	103.317	930	0.660302	-0.598801	-	2	25.4539	26.0527
Q8K013	Gtpbp10	GTP-binding protein 10 OS=Mus musculus OX=10090 GN=Gtpbp10 PE=2 SV=1	40.142	366	0.601924	-0.732347	-	2	24.1765	24.9088
Q8K072	Reep4	Receptor expression-enhancing protein 4 OS=Mus musculus OX=10090 GN=Reep4 PE=1 SV=1	29.691	257	0.660114	-0.599213	-	2	23.2306	23.8298
Q8K370	Acad10	Acyl-CoA dehydrogenase family member 10 OS=Mus musculus OX=10090 GN=Acad10 PE=1 SV=1	118.979	1069	0.662217	-0.594625	-	2	23.6261	24.2207
Q8R088	Golph3l	Golgi phosphoprotein 3-like OS=Mus musculus OX=10090 GN=Golph3l PE=1 SV=1	32.906	285	0.63934	-0.645345	-	2	24.8836	25.5289
Q8R0J7	Vps37b	Vacuolar protein sorting-associated protein 37B OS=Mus musculus OX=10090 GN=Vps37b PE=1 SV=1	31.056	285	0.654889	-0.610679	-	2	23.6104	24.2211
Q8R2Y3	Dolk	Dolichol kinase OS=Mus musculus OX=10090 GN=Dolk PE=1 SV=1	59.145	534	0.614369	-0.702823	-	2	23.4945	24.1973
Q8VCF0	Mavs	Mitochondrial antiviral-signaling protein OS=Mus musculus OX=10090 GN=Mavs PE=1 SV=1	53.399	503	0.646719	-0.628789	-	2	26.6641	27.2929
Q91V01	Lpcat3	Lysophospholipid acyltransferase 5 OS=Mus musculus OX=10090 GN=Lpcat3 PE=1 SV=1	56.147	487	0.575787	-0.796394	-	2	23.4497	24.2461
Q91WG5	Prkag2	5'-AMP-activated protein kinase subunit gamma-2 OS=Mus musculus OX=10090 GN=Prkag2 PE=1 SV=2	62.949	566	0.628664	-0.669639	-	2	23.2924	23.962
Q923K4	Gtpbp3	tRNA modification GTPase GTPBP3, mitochondrial OS=Mus musculus OX=10090 GN=Gtpbp3 PE=2 SV=1	52.175	492	0.609227	-0.714948	-	2	22.7441	23.459
Q925J9	Med1	Mediator of RNA polymerase II transcription subunit 1 OS=Mus musculus OX=10090 GN=Med1 PE=1 SV=2	167.141	1575	0.666399	-0.585542	-	2	23.2353	23.8208
Q99N85	Mrps18a	28S ribosomal protein S18a, mitochondrial OS=Mus musculus OX=10090 GN=Mrps18a PE=2 SV=1	22.321	196	0.49973	-1.00078	-	2	23.6298	24.6306
Q9CQ06	Mrpl24	39S ribosomal protein L24, mitochondrial OS=Mus musculus OX=10090 GN=Mrpl24 PE=1 SV=1	24.945	216	0.612106	-0.708146	-	2	24.7729	25.4811
Q9CR98	Fam136a	Protein FAM136A OS=Mus musculus OX=10090 GN=Fam136a PE=1 SV=1	15.674	138	0.61998	-0.689706	-	2	25.0442	25.7339
Q9CVD2	Atxn3	Ataxin-3 OS=Mus musculus OX=10090 GN=Atxn3 PE=1 SV=2	40.533	355	0.644517	-0.633709	-	2	24.2472	24.8809
Q9CY21	Bud23	Probable 18S rRNA (guanine-N(7))-methyltransferase OS=Mus musculus OX=10090 GN=Bud23 PE=1 SV=1	31.587	281	0.20384	-2.29449	-	2	23.5187	25.8132
Q9D0M1	Prpsap1	Phosphoribosyl pyrophosphate synthase-associated protein 1 OS=Mus musculus OX=10090 GN=Prpsap1 PE=1 SV=1	39.432	356	0.536664	-0.897909	-	2	26.989	27.8869
Q9EQQ2	Yipf5	Protein YIPF5 OS=Mus musculus OX=10090 GN=Yipf5 PE=1 SV=1	27.873	257	0.285761	-1.80712	-	2	23.8368	25.6439
Q9JHC9	Elf2	ETS-related transcription factor Elf-2 OS=Mus musculus OX=10090 GN=Elf2 PE=1 SV=1	63.203	593	0.64438	-0.634017	-	2	25.1432	25.7773
Q9JIG8	Praf2	PRA1 family protein 2 OS=Mus musculus OX=10090 GN=Praf2 PE=1 SV=1	19.478	178	0.627416	-0.672506	-	2	23.9055	24.578
Q9WU62	Incenp	Inner centromere protein OS=Mus musculus OX=10090 GN=Incenp PE=1 SV=2	101.209	880	0.650574	-0.620215	-	2	25.1454	25.7656
Q9WVM3	Anapc7	Anaphase-promoting complex subunit 7 OS=Mus musculus OX=10090 GN=Anapc7 PE=1 SV=3	63.021	565	0.646365	-0.629579	-	2	22.9158	23.5453
Q9Z0Z3	Skp2	S-phase kinase-associated protein 2 OS=Mus musculus OX=10090 GN=Skp2 PE=1 SV=1	47.766	424	0.399044	-1.32538	-	2	23.6797	25.0051
Q9Z130	Hnrnpdl	Heterogeneous nuclear ribonucleoprotein D-like OS=Mus musculus OX=10090 GN=Hnrnpdl PE=1 SV=1	33.559	301	0.601627	-0.733058	-	2	26.8359	27.569
Q9Z248	Aebp2	Zinc finger protein AEBP2 OS=Mus musculus OX=10090 GN=Aebp2 PE=1 SV=2	52.963	504	0.294723	-1.76257	-	2	22.9462	24.7088
B1AUE5	Pex10	Peroxisome biogenesis factor 10 OS=Mus musculus OX=10090 GN=Pex10 PE=2 SV=1	37.157	324	0.585232	-0.77292	-	1	22.5399	23.3129
E1U8D0	Soga1	Protein SOGA1 OS=Mus musculus OX=10090 GN=Soga1 PE=1 SV=3	159.186	1418	0.299638	-1.73871	-	1	24.1339	25.8726
E9PYH6	Setd1a	Histone-lysine N-methyltransferase SETD1A OS=Mus musculus OX=10090 GN=Setd1a PE=1 SV=1	186.06	1716	0.273607	-1.86982	-	1	23.7648	25.6346
O35955	Psmb10	Proteasome subunit beta type-10 OS=Mus musculus OX=10090 GN=Psmb10 PE=1 SV=1	29.063	273	0.159329	-2.64992	-	1	22.7145	25.3644
P03966	Mycn	N-myc proto-oncogene protein OS=Mus musculus OX=10090 GN=Mycn PE=2 SV=2	49.572	462	0.282646	-1.82293	-	1	24.2292	26.0522
P10417	Bcl2	Apoptosis regulator Bcl-2 OS=Mus musculus OX=10090 GN=Bcl2 PE=1 SV=3	26.407	236	0.494868	-1.01488	-	1	22.7336	23.7484
P31041	Cd28	T-cell-specific surface glycoprotein CD28 OS=Mus musculus OX=10090 GN=Cd28 PE=1 SV=2	25.243	218	0.482231	-1.0522	-	1	23.0174	24.0696
P59279	Rab2b	Ras-related protein Rab-2B OS=Mus musculus OX=10090 GN=Rab2b PE=1 SV=1	24.198	216	0.0561247	-4.15522	-	1	21.5951	25.7503
P97930	Dtymk	Thymidylate kinase OS=Mus musculus OX=10090 GN=Dtymk PE=1 SV=2	23.915	212	0.334572	-1.57961	-	1	22.6511	24.2307
Q01405	Sec23a	Protein transport protein Sec23A OS=Mus musculus OX=10090 GN=Sec23a PE=1 SV=2	86.162	765	0.392999	-1.3474	-	1	23.6486	24.996
Q14CH7	Aars2	Alanine--tRNA ligase, mitochondrial OS=Mus musculus OX=10090 GN=Aars2 PE=1 SV=1	106.783	980	0.165262	-2.59717	-	1	22.6211	25.2182
Q3U1T3	Brms1l	Breast cancer metastasis-suppressor 1-like protein OS=Mus musculus OX=10090 GN=Brms1l PE=2 SV=1	37.657	323	0.387262	-1.36862	-	1	22.5452	23.9138
Q4G5Y1	Klhdc2	Kelch domain-containing protein 2 OS=Mus musculus OX=10090 GN=Klhdc2 PE=2 SV=3	45.909	406	0.434089	-1.20394	-	1	21.8375	23.0415
Q5SSM3	Arhgap44	Rho GTPase-activating protein 44 OS=Mus musculus OX=10090 GN=Arhgap44 PE=1 SV=1	88.994	814	0.360437	-1.47218	-	1	21.5588	23.0309
Q5SVR0	Tbc1d9b	TBC1 domain family member 9B OS=Mus musculus OX=10090 GN=Tbc1d9b PE=1 SV=1	141.779	1263	0.144693	-2.78894	-	1	23.1322	25.9212
Q61771	Kif3b	Kinesin-like protein KIF3B OS=Mus musculus OX=10090 GN=Kif3b PE=1 SV=1	85.288	747	0.331773	-1.59173	-	1	22.4602	24.0519
Q66JW3	Tox	Thymocyte selection-associated high mobility group box protein TOX OS=Mus musculus OX=10090 GN=Tox PE=1 SV=2	57.203	526	0.337924	-1.56523	-	1	23.8071	25.3724
Q6NVE9	Pptc7	Protein phosphatase PTC7 homolog OS=Mus musculus OX=10090 GN=Pptc7 PE=1 SV=1	33.048	310	0.254944	-1.97175	-	1	21.7912	23.7629
Q6P5C5	Smug1	Single-strand selective monofunctional uracil DNA glycosylase OS=Mus musculus OX=10090 GN=Smug1 PE=1 SV=1	30.654	279	0.139105	-2.84576	-	1	22.016	24.8617
Q6P8M1	Tatdn1	Deoxyribonuclease TATDN1 OS=Mus musculus OX=10090 GN=Tatdn1 PE=1 SV=1	33.365	295	0.153102	-2.70743	-	1	21.7019	24.4093
Q6PGE7	Slc6a7	Sodium-dependent proline transporter OS=Mus musculus OX=10090 GN=Slc6a7 PE=1 SV=1	71.066	637	0.366665	-1.44747	-	1	22.6638	24.1113
Q6R2P8	Neil2	Endonuclease 8-like 2 OS=Mus musculus OX=10090 GN=Neil2 PE=2 SV=4	36.834	329	0.556675	-0.845093	-	1	24.0722	24.9173
Q8BGG7	Ubash3b	Ubiquitin-associated and SH3 domain-containing protein B OS=Mus musculus OX=10090 GN=Ubash3b PE=1 SV=1	71.444	638	0.458588	-1.12473	-	1	22.7298	23.8545
Q8BI84	Mia3	Transport and Golgi organization protein 1 homolog OS=Mus musculus OX=10090 GN=Mia3 PE=1 SV=2	213.675	1930	0.301328	-1.73059	-	1	23.674	25.4046
Q8C0G2	Traf3ip3	TRAF3-interacting JNK-activating modulator OS=Mus musculus OX=10090 GN=Traf3ip3 PE=1 SV=2	58.564	513	0.297139	-1.75079	-	1	21.7989	23.5497
Q8C9B9	Dido1	Death-inducer obliterator 1 OS=Mus musculus OX=10090 GN=Dido1 PE=1 SV=4	247.176	2256	0.401237	-1.31747	-	1	23.0969	24.4144
Q8CC86	Naprt	Nicotinate phosphoribosyltransferase OS=Mus musculus OX=10090 GN=Naprt PE=1 SV=1	58.265	538	0.185681	-2.4291	-	1	23.011	25.4401
Q8K2F8	Lsm14a	Protein LSM14 homolog A OS=Mus musculus OX=10090 GN=Lsm14a PE=1 SV=1	50.546	462	0.188051	-2.41081	-	1	23.1252	25.536
Q8K2H4	Acap1	Arf-GAP with coiled-coil, ANK repeat and PH domain-containing protein 1 OS=Mus musculus OX=10090 GN=Acap1 PE=1 SV=1	81.704	740	0.241233	-2.0515	-	1	22.0489	24.1004
Q8K4R9	Dlgap5	Disks large-associated protein 5 OS=Mus musculus OX=10090 GN=Dlgap5 PE=1 SV=2	90.196	808	0.180849	-2.46714	-	1	23.0279	25.495
Q8R0W0	Eppk1	Epiplakin OS=Mus musculus OX=10090 GN=Eppk1 PE=1 SV=2	724.646	6548	0.0147155	-6.08652	-	1	23.2426	29.3292
Q8R1Q9	Rbks	Ribokinase OS=Mus musculus OX=10090 GN=Rbks PE=1 SV=1	34.119	323	0.22742	-2.13657	-	1	22.657	24.7935
Q8VD62	Bles03	UPF0696 protein C11orf68 homolog OS=Mus musculus OX=10090 GN=Bles03 PE=1 SV=2	31.846	298	0.217458	-2.20119	-	1	22.1554	24.3566
Q91VR8	Brk1	Protein BRICK1 OS=Mus musculus OX=10090 GN=Brk1 PE=1 SV=1	8.761	75	0.0235788	-5.40637	-	1	21.3463	26.7526
Q91VT4	Cbr4	3-oxoacyl-[acyl-carrier-protein] reductase OS=Mus musculus OX=10090 GN=Cbr4 PE=1 SV=2	25.415	236	0.165331	-2.59657	-	1	22.3035	24.9001
Q91XB0	Trex1	Three-prime repair exonuclease 1 OS=Mus musculus OX=10090 GN=Trex1 PE=1 SV=2	33.675	314	0.599975	-0.737025	-	1	23.271	24.008
Q921Y4	Mfsd5	Molybdate-anion transporter OS=Mus musculus OX=10090 GN=Mfsd5 PE=2 SV=1	49.679	450	0.22735	-2.13702	-	1	23.0969	25.2339
Q99JP4	Cdc26	Anaphase-promoting complex subunit CDC26 OS=Mus musculus OX=10090 GN=Cdc26 PE=1 SV=1	9.761	85	0.361162	-1.46928	-	1	23.5603	25.0296
Q99JY4	Trabd	TraB domain-containing protein OS=Mus musculus OX=10090 GN=Trabd PE=1 SV=1	42.189	376	0.565048	-0.823555	-	1	24.2233	25.0468
Q99M71	Epdr1	Mammalian ependymin-related protein 1 OS=Mus musculus OX=10090 GN=Epdr1 PE=1 SV=1	25.485	224	0.373457	-1.42099	-	1	23.1407	24.5617
Q9CQC8	Spg21	Maspardin OS=Mus musculus OX=10090 GN=Spg21 PE=1 SV=1	34.952	308	0.140484	-2.83152	-	1	23.3625	26.194
Q9CQF4	Mtres1	Mitochondrial transcription rescue factor 1 OS=Mus musculus OX=10090 GN=Mtres1 PE=1 SV=1	27.847	240	0.243757	-2.03648	-	1	22.8986	24.9351
Q9CR61	Ndufb7	NADH dehydrogenase [ubiquinone] 1 beta subcomplex subunit 7 OS=Mus musculus OX=10090 GN=Ndufb7 PE=1 SV=3	16.331	137	0.086675	-3.52824	-	1	22.4097	25.938
Q9CR88	Mrps14	28S ribosomal protein S14, mitochondrial OS=Mus musculus OX=10090 GN=Mrps14 PE=1 SV=1	14.92	128	0.245047	-2.02887	-	1	23.5063	25.5352
Q9CY18	Snx7	Sorting nexin-7 OS=Mus musculus OX=10090 GN=Snx7 PE=1 SV=1	45	387	0.568933	-0.813669	-	1	24.052	24.8657
Q9CZA6	Nde1	Nuclear distribution protein nudE homolog 1 OS=Mus musculus OX=10090 GN=Nde1 PE=1 SV=1	38.523	344	0.277084	-1.8516	-	1	23.1183	24.9699
Q9CZX9	Emc4	ER membrane protein complex subunit 4 OS=Mus musculus OX=10090 GN=Emc4 PE=1 SV=1	20.117	183	0.455049	-1.1359	-	1	22.3864	23.5223
Q9D7A6	Srp19	Signal recognition particle 19 kDa protein OS=Mus musculus OX=10090 GN=Srp19 PE=1 SV=1	16.191	144	0.637902	-0.648594	-	1	23.5292	24.1777
Q9DBE8	Alg2	Alpha-1,3/1,6-mannosyltransferase ALG2 OS=Mus musculus OX=10090 GN=Alg2 PE=1 SV=2	47.405	415	0.506023	-0.982725	-	1	23.6927	24.6755
Q9DBG1	Cyp27a1	Sterol 26-hydroxylase, mitochondrial OS=Mus musculus OX=10090 GN=Cyp27a1 PE=1 SV=1	60.72	533	0.495119	-1.01415	-	1	23.0041	24.0183
Q9DBL2	Gdap2	Ganglioside-induced differentiation-associated protein 2 OS=Mus musculus OX=10090 GN=Gdap2 PE=1 SV=1	56.269	498	0.164682	-2.60225	-	1	22.4169	25.0191
Q9EQH4	Taf8	Transcription initiation factor TFIID subunit 8 OS=Mus musculus OX=10090 GN=Taf8 PE=2 SV=1	33.988	308	0.551157	-0.859465	-	1	23.169	24.0284
Q9JJX7	Tdp2	Tyrosyl-DNA phosphodiesterase 2 OS=Mus musculus OX=10090 GN=Tdp2 PE=1 SV=1	41.034	370	0.253833	-1.97805	-	1	22.9986	24.9766
Q9JL62	Gltp	Glycolipid transfer protein OS=Mus musculus OX=10090 GN=Gltp PE=1 SV=3	23.69	209	0.046396	-4.42986	-	1	22.6386	27.0685
Q9QZD4	Ercc4	DNA repair endonuclease XPF OS=Mus musculus OX=10090 GN=Ercc4 PE=1 SV=3	103.69	917	0.372929	-1.42303	-	1	23.7437	25.1667
Q9Z2H5	Epb41l1	Band 4.1-like protein 1 OS=Mus musculus OX=10090 GN=Epb41l1 PE=1 SV=2	98.315	879	0.260791	-1.93903	-	1	22.6369	24.5759
A0A7N9VSG0	Spata5l1	Ribosome biogenesis protein SPATA5L1 OS=Mus musculus OX=10090 GN=Spata5l1 PE=2 SV=1	80.742	747	0.796214	-0.328773		2	24.2242	24.553
A1L314	Mpeg1	Macrophage-expressed gene 1 protein OS=Mus musculus OX=10090 GN=Mpeg1 PE=1 SV=1	78.39	713	1.01986	0.0283732		2	24.9879	24.9595
A2A432	Cul4b	Cullin-4B OS=Mus musculus OX=10090 GN=Cul4b PE=1 SV=1	110.699	970	1.13277	0.179858		2	29.338	29.1581
A2A4P0	Dhx8	ATP-dependent RNA helicase DHX8 OS=Mus musculus OX=10090 GN=Dhx8 PE=2 SV=1	142.572	1244	0.874858	-0.192879		2	25.5569	25.7498
A2A5R2	Arfgef2	Brefeldin A-inhibited guanine nucleotide-exchange protein 2 OS=Mus musculus OX=10090 GN=Arfgef2 PE=1 SV=1	202.24	1792	1.0676	0.0943764		2	28.6793	28.5849
A2A6A1	Gpatch8	G patch domain-containing protein 8 OS=Mus musculus OX=10090 GN=Gpatch8 PE=1 SV=1	164.987	1505	0.706909	-0.500403		2	23.8676	24.368
A2A6Q5	Cdc27	Cell division cycle protein 27 homolog OS=Mus musculus OX=10090 GN=Cdc27 PE=1 SV=1	91.842	825	1.13962	0.18855		2	25.1189	24.9304
A2A8Z1	Osbpl9	Oxysterol-binding protein-related protein 9 OS=Mus musculus OX=10090 GN=Osbpl9 PE=1 SV=1	83.109	736	1.02291	0.0326851		2	26.7222	26.6895
A2AAY5	Sh3pxd2b	SH3 and PX domain-containing protein 2B OS=Mus musculus OX=10090 GN=Sh3pxd2b PE=1 SV=1	101.517	908	0.983174	-0.0244818		2	28.8516	28.8761
A2ABV5	Med14	Mediator of RNA polymerase II transcription subunit 14 OS=Mus musculus OX=10090 GN=Med14 PE=1 SV=1	160.966	1459	1.12689	0.172345		2	23.2034	23.0311
A2ADA5	Pusl1	tRNA pseudouridine synthase-like 1 OS=Mus musculus OX=10090 GN=Pusl1 PE=1 SV=1	31.993	291	0.745038	-0.424615		2	24.3406	24.7652
A2ADY9	Ddi2	Protein DDI1 homolog 2 OS=Mus musculus OX=10090 GN=Ddi2 PE=1 SV=1	44.591	399	1.0597	0.0836546		2	27.9532	27.8696
A2AF47	Dock11	Dedicator of cytokinesis protein 11 OS=Mus musculus OX=10090 GN=Dock11 PE=1 SV=1	237.771	2073	1.28855	0.365744		2	27.5909	27.2252
A2AGH6	Med12	Mediator of RNA polymerase II transcription subunit 12 OS=Mus musculus OX=10090 GN=Med12 PE=1 SV=1	244.561	2190	1.38031	0.464995		2	23.0956	22.6306
A2AGT5	Ckap5	Cytoskeleton-associated protein 5 OS=Mus musculus OX=10090 GN=Ckap5 PE=1 SV=1	225.635	2032	0.98232	-0.0257349		2	30.1336	30.1593
A2AIV2	Virma	Protein virilizer homolog OS=Mus musculus OX=10090 GN=Virma PE=1 SV=1	201.439	1811	1.41864	0.504504		2	26.2754	25.7709
A2AIV8	Card9	Caspase recruitment domain-containing protein 9 OS=Mus musculus OX=10090 GN=Card9 PE=1 SV=1	62.462	536	0.952559	-0.07012		2	27.7902	27.8604
A2AJ15	Man1b1	Endoplasmic reticulum mannosyl-oligosaccharide 1,2-alpha-mannosidase OS=Mus musculus OX=10090 GN=Man1b1 PE=1 SV=1	75.15	658	1.10545	0.14464		2	25.7513	25.6066
A2AJ88	Pnpla7	Patatin-like phospholipase domain-containing protein 7 OS=Mus musculus OX=10090 GN=Pnpla7 PE=1 SV=1	150.494	1352	1.1104	0.151078		2	26.5446	26.3935
A2AJI0	Map7d1	MAP7 domain-containing protein 1 OS=Mus musculus OX=10090 GN=Map7d1 PE=1 SV=1	93.276	846	1.15117	0.203103		2	25.2947	25.0916
A2AKG8	Focad	Focadhesin OS=Mus musculus OX=10090 GN=Focad PE=1 SV=1	198.95	1798	0.884851	-0.176493		2	23.8243	24.0008
A2AN08	Ubr4	E3 ubiquitin-protein ligase UBR4 OS=Mus musculus OX=10090 GN=Ubr4 PE=1 SV=1	572.29	5180	0.964693	-0.0518577		2	29.2946	29.3464
A2APB8	Tpx2	Targeting protein for Xklp2 OS=Mus musculus OX=10090 GN=Tpx2 PE=1 SV=1	85.894	745	0.920664	-0.119254		2	27.487	27.6063
A2AQ19	Rtf1	RNA polymerase-associated protein RTF1 homolog OS=Mus musculus OX=10090 GN=Rtf1 PE=1 SV=1	80.797	715	0.935374	-0.0963849		2	26.847	26.9434
A2AR02	Ppig	Peptidyl-prolyl cis-trans isomerase G OS=Mus musculus OX=10090 GN=Ppig PE=1 SV=1	88.325	752	0.918761	-0.122238		2	25.3252	25.4474
A2ASZ8	Slc25a25	Calcium-binding mitochondrial carrier protein SCaMC-2 OS=Mus musculus OX=10090 GN=Slc25a25 PE=1 SV=1	52.621	469	1.30383	0.382751		2	23.4563	23.0735
A2AT37	Upf2	Regulator of nonsense transcripts 2 OS=Mus musculus OX=10090 GN=Upf2 PE=1 SV=1	147.553	1269	0.876209	-0.190653		2	25.0216	25.2122
A2AWA9	Rabgap1	Rab GTPase-activating protein 1 OS=Mus musculus OX=10090 GN=Rabgap1 PE=1 SV=1	120.798	1064	1.10655	0.146072		2	26.5802	26.4341
A2AWP8	Arhgef10l	Rho guanine nucleotide exchange factor 10-like protein OS=Mus musculus OX=10090 GN=Arhgef10l PE=1 SV=1	139.987	1280	1.19067	0.25178		2	26.44	26.1882
A2BDX3	Mocs3	Adenylyltransferase and sulfurtransferase MOCS3 OS=Mus musculus OX=10090 GN=Mocs3 PE=1 SV=1	49.375	460	0.953886	-0.0681116		2	24.8211	24.8893
A2BE28	Las1l	Ribosomal biogenesis protein LAS1L OS=Mus musculus OX=10090 GN=Las1l PE=1 SV=1	89.414	776	1.06995	0.097537		2	25.7809	25.6834
A2BH40	Arid1a	AT-rich interactive domain-containing protein 1A OS=Mus musculus OX=10090 GN=Arid1a PE=1 SV=1	242.092	2283	0.956807	-0.0637008		2	26.5335	26.5972
A2CG63	Arid4b	AT-rich interactive domain-containing protein 4B OS=Mus musculus OX=10090 GN=Arid4b PE=1 SV=1	147.643	1314	0.713247	-0.487526		2	24.4589	24.9464
A2RSY6	Trmt1l	TRMT1-like protein OS=Mus musculus OX=10090 GN=Trmt1l PE=1 SV=1	80.861	728	0.943091	-0.0845314		2	26.2032	26.2877
A3KGB4	Tbc1d8b	TBC1 domain family member 8B OS=Mus musculus OX=10090 GN=Tbc1d8b PE=1 SV=1	127.893	1114	0.79944	-0.322939		2	23.7368	24.0597
A3KGF7	Plcb2	1-phosphatidylinositol 4,5-bisphosphate phosphodiesterase beta-2 OS=Mus musculus OX=10090 GN=Plcb2 PE=1 SV=1	134.546	1181	1.10697	0.146622		2	22.9726	22.826
A3KMP2	Ttc38	Tetratricopeptide repeat protein 38 OS=Mus musculus OX=10090 GN=Ttc38 PE=1 SV=2	52.224	465	0.890208	-0.167786		2	23.1088	23.2765
A6H611	Mipep	Mitochondrial intermediate peptidase OS=Mus musculus OX=10090 GN=Mipep PE=1 SV=1	80.852	711	1.09194	0.1269		2	26.4376	26.3107
A6H8H2	Dennd4c	DENN domain-containing protein 4C OS=Mus musculus OX=10090 GN=Dennd4c PE=1 SV=1	211.458	1906	1.15006	0.201713		2	26.8154	26.6137
A6X8Z5	Arhgap31	Rho GTPase-activating protein 31 OS=Mus musculus OX=10090 GN=Arhgap31 PE=1 SV=1	155.276	1425	0.890501	-0.167311		2	24.272	24.4393
A8C756	Thada	Thyroid adenoma-associated protein homolog OS=Mus musculus OX=10090 GN=Thada PE=1 SV=1	217.289	1938	0.865913	-0.207707		2	26.4887	26.6964
B1ARD6	Slfn9	Schlafen family member 9 OS=Mus musculus OX=10090 GN=Slfn9 PE=2 SV=1	103.992	910	0.895246	-0.159644		2	27.7201	27.8797
B1AVY7	Kif16b	Kinesin-like protein KIF16B OS=Mus musculus OX=10090 GN=Kif16b PE=1 SV=1	150.058	1312	0.825222	-0.277146		2	23.7706	24.0478
B1AY13	Usp24	Ubiquitin carboxyl-terminal hydrolase 24 OS=Mus musculus OX=10090 GN=Usp24 PE=1 SV=1	294.001	2617	1.23893	0.309099		2	26.7897	26.4806
B1AZI6	Thoc2	THO complex subunit 2 OS=Mus musculus OX=10090 GN=Thoc2 PE=1 SV=1	182.773	1594	0.986929	-0.0189821		2	28.5149	28.5339
B1AZP2	Dlgap4	Disks large-associated protein 4 OS=Mus musculus OX=10090 GN=Dlgap4 PE=1 SV=1	108.037	992	1.48417	0.569661		2	25.0755	24.5058
B2RQC6	Cad	CAD protein OS=Mus musculus OX=10090 GN=Cad PE=1 SV=1	243.238	2225	0.988946	-0.0160357		2	32.4571	32.4731
B2RR83	Ythdc2	3'-5' RNA helicase YTHDC2 OS=Mus musculus OX=10090 GN=Ythdc2 PE=1 SV=1	161.092	1445	1.03617	0.051256		2	22.9319	22.8807
B2RRE7	Otud4	OTU domain-containing protein 4 OS=Mus musculus OX=10090 GN=Otud4 PE=1 SV=1	123.055	1107	0.947471	-0.077847		2	26.0775	26.1554
B2RUR8	Otud7b	OTU domain-containing protein 7B OS=Mus musculus OX=10090 GN=Otud7b PE=1 SV=1	91.983	840	0.981107	-0.0275171		2	26.9229	26.9504
B2RXC1	Trappc11	Trafficking protein particle complex subunit 11 OS=Mus musculus OX=10090 GN=Trappc11 PE=1 SV=1	128.396	1133	0.891235	-0.166123		2	26.0379	26.204
B2RXS4	Plxnb2	Plexin-B2 OS=Mus musculus OX=10090 GN=Plxnb2 PE=1 SV=1	206.23	1842	1.04802	0.0676715		2	28.2223	28.1547
B2RY04	Dock5	Dedicator of cytokinesis protein 5 OS=Mus musculus OX=10090 GN=Dock5 PE=1 SV=2	214.429	1868	1.21763	0.284072		2	24.2549	23.9708
B2RY56	Rbm25	RNA-binding protein 25 OS=Mus musculus OX=10090 GN=Rbm25 PE=1 SV=2	99.552	838	1.09675	0.133229		2	29.7511	29.6179
B7ZMP1	Xpnpep3	Xaa-Pro aminopeptidase 3 OS=Mus musculus OX=10090 GN=Xpnpep3 PE=1 SV=1	56.677	506	1.13211	0.179015		2	26.6921	26.513
B8ZXI1	Qtrt2	Queuine tRNA-ribosyltransferase accessory subunit 2 OS=Mus musculus OX=10090 GN=Qtrt2 PE=1 SV=2	46.288	415	1.17858	0.237049		2	25.7502	25.5132
B9EJ86	Osbpl8	Oxysterol-binding protein-related protein 8 OS=Mus musculus OX=10090 GN=Osbpl8 PE=1 SV=1	101.269	889	1.0274	0.0390022		2	30.1825	30.1435
B9EJR8	Dnaaf5	Dynein axonemal assembly factor 5 OS=Mus musculus OX=10090 GN=Dnaaf5 PE=1 SV=1	93.851	853	0.907686	-0.139735		2	24.2683	24.408
C0HKD9	Mfap1b	Microfibrillar-associated protein 1B OS=Mus musculus OX=10090 GN=Mfap1b PE=1 SV=1	51.954	439	0.989686	-0.0149572		2	26.6922	26.7071
D0QMC3	Mndal	Myeloid cell nuclear differentiation antigen-like protein OS=Mus musculus OX=10090 GN=Mndal PE=1 SV=1	60.526	538	1.05339	0.07504		2	28.28	28.205
D3YXK2	Safb	Scaffold attachment factor B1 OS=Mus musculus OX=10090 GN=Safb PE=1 SV=2	105.104	937	0.988433	-0.0167849		2	25.1773	25.194
D3Z6Q9	Bin2	Bridging integrator 2 OS=Mus musculus OX=10090 GN=Bin2 PE=1 SV=1	52.554	489	0.9589	-0.0605478		2	29.7641	29.8246
D3Z7P3	Gls	Glutaminase kidney isoform, mitochondrial OS=Mus musculus OX=10090 GN=Gls PE=1 SV=1	73.964	674	1.07974	0.110687		2	30.612	30.5013
E9PVA8	Gcn1	eIF-2-alpha kinase activator GCN1 OS=Mus musculus OX=10090 GN=Gcn1 PE=1 SV=1	293.021	2671	0.958974	-0.0604362		2	31.1034	31.1639
E9PVX6	Mki67	Proliferation marker protein Ki-67 OS=Mus musculus OX=10090 GN=Mki67 PE=1 SV=1	350.864	3177	0.915544	-0.127298		2	31.4616	31.5889
E9PZJ8	Ascc3	Activating signal cointegrator 1 complex subunit 3 OS=Mus musculus OX=10090 GN=Ascc3 PE=1 SV=1	250.557	2198	1.37752	0.462071		2	25.5888	25.1267
E9Q1P8	Irf2bp2	Interferon regulatory factor 2-binding protein 2 OS=Mus musculus OX=10090 GN=Irf2bp2 PE=1 SV=1	59.292	570	0.825468	-0.276716		2	27.676	27.9527
E9Q236	Abcc4	ATP-binding cassette sub-family C member 4 OS=Mus musculus OX=10090 GN=Abcc4 PE=1 SV=1	148.888	1325	1.37703	0.461557		2	25.7003	25.2388
E9Q2M9	Wdfy4	WD repeat- and FYVE domain-containing protein 4 OS=Mus musculus OX=10090 GN=Wdfy4 PE=1 SV=2	354.331	3183	1.00992	0.0142412		2	26.3167	26.3024
E9Q3C1	C2cd2	C2 domain-containing protein 2 OS=Mus musculus OX=10090 GN=C2cd2 PE=1 SV=1	76.536	696	0.937209	-0.0935568		2	26.2858	26.3793
E9Q3L2	Pi4ka	Phosphatidylinositol 4-kinase alpha OS=Mus musculus OX=10090 GN=Pi4ka PE=1 SV=2	237.042	2105	1.07323	0.101961		2	29.6765	29.5746
E9Q4P1	Wdfy1	WD repeat and FYVE domain-containing protein 1 OS=Mus musculus OX=10090 GN=Wdfy1 PE=1 SV=1	46.218	410	1.08018	0.111278		2	26.913	26.8017
E9Q4Z2	Acacb	Acetyl-CoA carboxylase 2 OS=Mus musculus OX=10090 GN=Acacb PE=1 SV=1	275.75	2448	0.826526	-0.274867		2	23.8746	24.1494
E9Q555	Rnf213	E3 ubiquitin-protein ligase RNF213 OS=Mus musculus OX=10090 GN=Rnf213 PE=1 SV=3	584.258	5148	1.0796	0.110495		2	30.0169	29.9064
E9Q5C9	Nolc1	Nucleolar and coiled-body phosphoprotein 1 OS=Mus musculus OX=10090 GN=Nolc1 PE=1 SV=1	73.698	702	0.855674	-0.224867		2	30.4146	30.6394
E9Q5G3	Kif23	Kinesin-like protein KIF23 OS=Mus musculus OX=10090 GN=Kif23 PE=1 SV=1	108.776	953	1.07535	0.104804		2	27.3335	27.2287
E9Q5K9	Ythdc1	YTH domain-containing protein 1 OS=Mus musculus OX=10090 GN=Ythdc1 PE=1 SV=2	85.649	736	1.02554	0.036382		2	25.3979	25.3616
E9Q634	Myo1e	Unconventional myosin-Ie OS=Mus musculus OX=10090 GN=Myo1e PE=1 SV=1	126.818	1107	1.16381	0.218861		2	29.7857	29.5668
E9Q7G0	Numa1	Nuclear mitotic apparatus protein 1 OS=Mus musculus OX=10090 GN=Numa1 PE=1 SV=1	235.63	2094	1.01876	0.0268119		2	30.5724	30.5456
E9Q912	Rap1gds1	Rap1 GTPase-GDP dissociation stimulator 1 OS=Mus musculus OX=10090 GN=Rap1gds1 PE=2 SV=1	66.076	607	1.00774	0.0111195		2	28.7008	28.6897
E9QAM5	Helz2	Helicase with zinc finger domain 2 OS=Mus musculus OX=10090 GN=Helz2 PE=1 SV=1	331.563	2947	0.966274	-0.0494959		2	24.7071	24.7566
E9QAT4	Sec16a	Protein transport protein Sec16A OS=Mus musculus OX=10090 GN=Sec16a PE=1 SV=1	254.202	2357	1.02726	0.0388079		2	26.5792	26.5404
F6ZDS4	Tpr	Nucleoprotein TPR OS=Mus musculus OX=10090 GN=Tpr PE=1 SV=1	273.99	2431	0.933954	-0.0985761		2	30.6324	30.7309
F7BJB9	Morc3	MORC family CW-type zinc finger protein 3 OS=Mus musculus OX=10090 GN=Morc3 PE=1 SV=1	106.522	942	0.854162	-0.227418		2	27.5973	27.8247
F8VPU2	Farp1	FERM, ARHGEF and pleckstrin domain-containing protein 1 OS=Mus musculus OX=10090 GN=Farp1 PE=1 SV=1	118.875	1048	1.42057	0.506466		2	24.9437	24.4373
F8VPZ5	Ercc6	DNA excision repair protein ERCC-6 OS=Mus musculus OX=10090 GN=Ercc6 PE=1 SV=1	165.958	1481	1.33563	0.417518		2	26.0008	25.5833
G5E829	Atp2b1	Plasma membrane calcium-transporting ATPase 1 OS=Mus musculus OX=10090 GN=Atp2b1 PE=1 SV=1	134.747	1220	0.972464	-0.0402836		2	29.1208	29.1611
G5E870	Trip12	E3 ubiquitin-protein ligase TRIP12 OS=Mus musculus OX=10090 GN=Trip12 PE=1 SV=1	224.128	2025	0.817267	-0.29112		2	27.8217	28.1128
G5E8V9	Arfip1	Arfaptin-1 OS=Mus musculus OX=10090 GN=Arfip1 PE=1 SV=1	41.518	373	1.02135	0.030479		2	29.4518	29.4213
O08528	Hk2	Hexokinase-2 OS=Mus musculus OX=10090 GN=Hk2 PE=1 SV=1	102.535	917	1.01809	0.0258718		2	30.4068	30.3809
O08529	Capn2	Calpain-2 catalytic subunit OS=Mus musculus OX=10090 GN=Capn2 PE=1 SV=4	79.872	700	1.27564	0.351218		2	28.9617	28.6105
O08539	Bin1	Myc box-dependent-interacting protein 1 OS=Mus musculus OX=10090 GN=Bin1 PE=1 SV=1	64.47	588	0.945603	-0.0806933		2	28.7533	28.834
O08547	Sec22b	Vesicle-trafficking protein SEC22b OS=Mus musculus OX=10090 GN=Sec22b PE=1 SV=3	24.741	215	1.00962	0.0138084		2	29.9675	29.9537
O08553	Dpysl2	Dihydropyrimidinase-related protein 2 OS=Mus musculus OX=10090 GN=Dpysl2 PE=1 SV=2	62.278	572	0.979484	-0.0299068		2	31.2979	31.3279
O08573	Lgals9	Galectin-9 OS=Mus musculus OX=10090 GN=Lgals9 PE=1 SV=1	40.036	353	0.748309	-0.418294		2	25.5946	26.0129
O08579	Emd	Emerin OS=Mus musculus OX=10090 GN=Emd PE=1 SV=1	29.436	259	1.16586	0.221393		2	27.8701	27.6487
O08582	Gtpbp1	GTP-binding protein 1 OS=Mus musculus OX=10090 GN=Gtpbp1 PE=1 SV=2	72.301	668	1.27288	0.348098		2	28.4287	28.0806
O08583	Alyref	THO complex subunit 4 OS=Mus musculus OX=10090 GN=Alyref PE=1 SV=3	26.94	255	1.00071	0.00102476		2	30.2393	30.2383
O08585	Clta	Clathrin light chain A OS=Mus musculus OX=10090 GN=Clta PE=1 SV=2	25.604	235	0.937785	-0.0926713		2	29.1875	29.2801
O08599	Stxbp1	Syntaxin-binding protein 1 OS=Mus musculus OX=10090 GN=Stxbp1 PE=1 SV=2	67.569	594	1.00007	0.000107277		2	29.3248	29.3247
O08638	Myh11	Myosin-11 OS=Mus musculus OX=10090 GN=Myh11 PE=1 SV=1	227.028	1972	0.830478	-0.267985		2	27.4833	27.7513
O08663	Metap2	Methionine aminopeptidase 2 OS=Mus musculus OX=10090 GN=Metap2 PE=1 SV=1	52.922	478	0.77561	-0.366597		2	27.7426	28.1092
O08709	Prdx6	Peroxiredoxin-6 OS=Mus musculus OX=10090 GN=Prdx6 PE=1 SV=3	24.871	224	0.99302	-0.0101049		2	32.3091	32.3192
O08715	Akap1	A-kinase anchor protein 1, mitochondrial OS=Mus musculus OX=10090 GN=Akap1 PE=1 SV=4	92.195	857	1.07943	0.110265		2	27.5045	27.3942
O08734	Bak1	Bcl-2 homologous antagonist/killer OS=Mus musculus OX=10090 GN=Bak1 PE=1 SV=3	23.295	209	0.994148	-0.0084674		2	27.876	27.8845
O08738	Casp6	Caspase-6 OS=Mus musculus OX=10090 GN=Casp6 PE=1 SV=1	31.595	276	0.825288	-0.277031		2	25.3276	25.6046
O08740	Polr2j	DNA-directed RNA polymerase II subunit RPB11 OS=Mus musculus OX=10090 GN=Polr2j PE=1 SV=1	13.251	117	1.07042	0.0981734		2	24.9274	24.8292
O08749	Dld	Dihydrolipoyl dehydrogenase, mitochondrial OS=Mus musculus OX=10090 GN=Dld PE=1 SV=2	54.272	509	0.86081	-0.216233		2	30.4219	30.6382
O08756	Hsd17b10	3-hydroxyacyl-CoA dehydrogenase type-2 OS=Mus musculus OX=10090 GN=Hsd17b10 PE=1 SV=4	27.419	261	1.0373	0.0528277		2	31.0512	30.9983
O08759	Ube3a	Ubiquitin-protein ligase E3A OS=Mus musculus OX=10090 GN=Ube3a PE=1 SV=2	99.819	870	0.791439	-0.337449		2	27.9528	28.2902
O08784	Tcof1	Treacle protein OS=Mus musculus OX=10090 GN=Tcof1 PE=1 SV=1	135.001	1320	0.935886	-0.0955951		2	29.605	29.7006
O08788	Dctn1	Dynactin subunit 1 OS=Mus musculus OX=10090 GN=Dctn1 PE=1 SV=3	141.676	1281	1.26639	0.34072		2	29.4691	29.1284
O08795	Prkcsh	Glucosidase 2 subunit beta OS=Mus musculus OX=10090 GN=Prkcsh PE=1 SV=1	58.793	521	1.01297	0.0185867		2	30.1164	30.0979
O08807	Prdx4	Peroxiredoxin-4 OS=Mus musculus OX=10090 GN=Prdx4 PE=1 SV=1	31.053	274	1.01695	0.0242504		2	31.9717	31.9474
O08808	Diaph1	Protein diaphanous homolog 1 OS=Mus musculus OX=10090 GN=Diaph1 PE=1 SV=1	139.343	1255	0.840401	-0.250851		2	28.6647	28.9155
O08810	Eftud2	116 kDa U5 small nuclear ribonucleoprotein component OS=Mus musculus OX=10090 GN=Eftud2 PE=1 SV=1	109.361	971	1.01851	0.0264561		2	31.3891	31.3626
O08848	RO60	RNA-binding protein Ro60 OS=Mus musculus OX=10090 GN=RO60 PE=1 SV=1	60.124	538	0.86741	-0.205214		2	26.5001	26.7053
O08908	Pik3r2	Phosphatidylinositol 3-kinase regulatory subunit beta OS=Mus musculus OX=10090 GN=Pik3r2 PE=1 SV=2	81.266	722	0.811055	-0.302128		2	24.8784	25.1805
O08914	Faah	Fatty-acid amide hydrolase 1 OS=Mus musculus OX=10090 GN=Faah PE=1 SV=1	63.221	579	1.41531	0.50112		2	22.8141	22.3129
O08915	Aip	AH receptor-interacting protein OS=Mus musculus OX=10090 GN=Aip PE=1 SV=1	37.605	330	0.892391	-0.164251		2	28.6789	28.8431
O08917	Flot1	Flotillin-1 OS=Mus musculus OX=10090 GN=Flot1 PE=1 SV=1	47.513	428	0.898592	-0.154263		2	25.9271	26.0813
O08992	Sdcbp	Syntenin-1 OS=Mus musculus OX=10090 GN=Sdcbp PE=1 SV=1	32.379	299	1.01774	0.0253632		2	26.9247	26.8993
O08997	Atox1	Copper transport protein ATOX1 OS=Mus musculus OX=10090 GN=Atox1 PE=1 SV=1	7.338	68	1.19625	0.258517		2	30.6814	30.4229
O09005	Degs1	Sphingolipid delta(4)-desaturase DES1 OS=Mus musculus OX=10090 GN=Degs1 PE=1 SV=1	38.241	323	0.827563	-0.273059		2	28.1876	28.4606
O09012	Pex5	Peroxisomal targeting signal 1 receptor OS=Mus musculus OX=10090 GN=Pex5 PE=1 SV=2	70.756	639	0.892445	-0.164164		2	24.9129	25.0771
O09044	Snap23	Synaptosomal-associated protein 23 OS=Mus musculus OX=10090 GN=Snap23 PE=1 SV=1	23.261	210	0.957259	-0.0630182		2	27.9824	28.0454
O09061	Psmb1	Proteasome subunit beta type-1 OS=Mus musculus OX=10090 GN=Psmb1 PE=1 SV=1	26.372	240	0.962958	-0.0544558		2	30.307	30.3615
O09106	Hdac1	Histone deacetylase 1 OS=Mus musculus OX=10090 GN=Hdac1 PE=1 SV=1	55.075	482	0.820292	-0.28579		2	29.105	29.3908
O09111	Ndufb11	NADH dehydrogenase [ubiquinone] 1 beta subcomplex subunit 11, mitochondrial OS=Mus musculus OX=10090 GN=Ndufb11 PE=1 SV=2	17.444	151	0.732609	-0.448885		2	27.4071	27.856
O09117	Sypl1	Synaptophysin-like protein 1 OS=Mus musculus OX=10090 GN=Sypl1 PE=1 SV=2	28.899	261	1.0507	0.0713575		2	28.6699	28.5986
O09131	Gsto1	Glutathione S-transferase omega-1 OS=Mus musculus OX=10090 GN=Gsto1 PE=1 SV=2	27.498	240	0.980378	-0.0285907		2	31.2153	31.2439
O09159	Man2b1	Lysosomal alpha-mannosidase OS=Mus musculus OX=10090 GN=Man2b1 PE=1 SV=4	114.648	1013	0.916037	-0.126522		2	25.2058	25.3323
O09167	Rpl21	60S ribosomal protein L21 OS=Mus musculus OX=10090 GN=Rpl21 PE=1 SV=4	18.579	160	1.03265	0.0463564		2	30.5982	30.5519
O09172	Gclm	Glutamate--cysteine ligase regulatory subunit OS=Mus musculus OX=10090 GN=Gclm PE=1 SV=1	30.535	274	0.840789	-0.250185		2	26.4962	26.7464
O09174	Amacr	Alpha-methylacyl-CoA racemase OS=Mus musculus OX=10090 GN=Amacr PE=1 SV=4	41.704	381	1.48632	0.571748		2	26.4327	25.8609
O35047	Psmc3ip	Homologous-pairing protein 2 homolog OS=Mus musculus OX=10090 GN=Psmc3ip PE=1 SV=1	24.748	217	1.3286	0.409902		2	25.3856	24.9757
O35075	Vps26c	Vacuolar protein sorting-associated protein 26C OS=Mus musculus OX=10090 GN=Vps26c PE=1 SV=1	32.97	297	0.872905	-0.196104		2	27.564	27.7601
O35114	Scarb2	Lysosome membrane protein 2 OS=Mus musculus OX=10090 GN=Scarb2 PE=1 SV=3	54.044	478	1.22776	0.296031		2	26.8419	26.5459
O35127	Grcc10	Protein C10 OS=Mus musculus OX=10090 GN=Grcc10 PE=1 SV=1	13.194	126	0.864748	-0.209649		2	24.4002	24.6099
O35129	Phb2	Prohibitin-2 OS=Mus musculus OX=10090 GN=Phb2 PE=1 SV=1	33.296	299	0.988843	-0.0161873		2	31.3693	31.3855
O35130	Emg1	Ribosomal RNA small subunit methyltransferase NEP1 OS=Mus musculus OX=10090 GN=Emg1 PE=1 SV=1	26.974	244	1.11782	0.160683		2	27.5352	27.3745
O35134	Polr1a	DNA-directed RNA polymerase I subunit RPA1 OS=Mus musculus OX=10090 GN=Polr1a PE=1 SV=2	194.11	1717	1.01731	0.0247532		2	28.7816	28.7569
O35144	Terf2	Telomeric repeat-binding factor 2 OS=Mus musculus OX=10090 GN=Terf2 PE=1 SV=3	60.263	541	0.764167	-0.38804		2	25.7031	26.0912
O35166	Gosr2	Golgi SNAP receptor complex member 2 OS=Mus musculus OX=10090 GN=Gosr2 PE=1 SV=2	24.725	212	0.890734	-0.166934		2	25.1725	25.3395
O35218	Cpsf2	Cleavage and polyadenylation specificity factor subunit 2 OS=Mus musculus OX=10090 GN=Cpsf2 PE=1 SV=1	88.383	782	1.249	0.320769		2	28.9088	28.588
O35226	Psmd4	26S proteasome non-ATPase regulatory subunit 4 OS=Mus musculus OX=10090 GN=Psmd4 PE=1 SV=1	40.704	376	1.08836	0.122151		2	29.3595	29.2374
O35239	Ptpn9	Tyrosine-protein phosphatase non-receptor type 9 OS=Mus musculus OX=10090 GN=Ptpn9 PE=1 SV=2	67.97	593	1.19889	0.261699		2	24.0598	23.7981
O35250	Exoc7	Exocyst complex component 7 OS=Mus musculus OX=10090 GN=Exoc7 PE=1 SV=2	79.96	697	1.34284	0.425285		2	27.7155	27.2903
O35286	Dhx15	ATP-dependent RNA helicase DHX15 OS=Mus musculus OX=10090 GN=Dhx15 PE=1 SV=2	91.007	795	0.961643	-0.0564273		2	31.0125	31.0689
O35295	Purb	Transcriptional activator protein Pur-beta OS=Mus musculus OX=10090 GN=Purb PE=1 SV=3	33.901	324	1.01753	0.0250731		2	29.4516	29.4266
O35309	Nmi	N-myc-interactor OS=Mus musculus OX=10090 GN=Nmi PE=1 SV=1	35.236	314	0.782565	-0.353717		2	27.5513	27.9051
O35316	Slc6a6	Sodium- and chloride-dependent taurine transporter OS=Mus musculus OX=10090 GN=Slc6a6 PE=1 SV=2	69.856	621	0.730419	-0.453205		2	24.7329	25.1861
O35326	Srsf5	Serine/arginine-rich splicing factor 5 OS=Mus musculus OX=10090 GN=Srsf5 PE=1 SV=2	30.891	269	0.926263	-0.110507		2	28.6093	28.7198
O35343	Kpna4	Importin subunit alpha-3 OS=Mus musculus OX=10090 GN=Kpna4 PE=1 SV=1	57.923	521	0.821591	-0.283508		2	26.8072	27.0907
O35344	Kpna3	Importin subunit alpha-4 OS=Mus musculus OX=10090 GN=Kpna3 PE=1 SV=1	57.773	521	0.93605	-0.095343		2	30.5324	30.6278
O35345	Kpna6	Importin subunit alpha-7 OS=Mus musculus OX=10090 GN=Kpna6 PE=1 SV=2	59.964	536	0.833436	-0.262857		2	22.539	22.8018
O35350	Capn1	Calpain-1 catalytic subunit OS=Mus musculus OX=10090 GN=Capn1 PE=1 SV=1	82.106	713	0.866001	-0.207559		2	23.8558	24.0633
O35379	Abcc1	Multidrug resistance-associated protein 1 OS=Mus musculus OX=10090 GN=Abcc1 PE=1 SV=1	171.185	1528	0.971726	-0.0413781		2	27.1884	27.2298
O35381	Anp32a	Acidic leucine-rich nuclear phosphoprotein 32 family member A OS=Mus musculus OX=10090 GN=Anp32a PE=1 SV=1	28.538	247	0.96958	-0.0445688		2	29.4399	29.4845
O35382	Exoc4	Exocyst complex component 4 OS=Mus musculus OX=10090 GN=Exoc4 PE=1 SV=2	110.545	975	1.00582	0.00837049		2	28.1558	28.1474
O35385	Ppef2	Serine/threonine-protein phosphatase with EF-hands 2 OS=Mus musculus OX=10090 GN=Ppef2 PE=2 SV=1	86.645	757	1.44482	0.530891		2	25.9955	25.4646
O35387	Hax1	HCLS1-associated protein X-1 OS=Mus musculus OX=10090 GN=Hax1 PE=1 SV=1	31.654	280	1.13168	0.178466		2	26.9845	26.806
O35435	Dhodh	Dihydroorotate dehydrogenase (quinone), mitochondrial OS=Mus musculus OX=10090 GN=Dhodh PE=1 SV=2	42.7	395	1.06883	0.096029		2	27.5184	27.4224
O35459	Ech1	Delta(3,5)-Delta(2,4)-dienoyl-CoA isomerase, mitochondrial OS=Mus musculus OX=10090 GN=Ech1 PE=1 SV=1	36.118	327	1.00377	0.00542224		2	29.4958	29.4904
O35465	Fkbp8	Peptidyl-prolyl cis-trans isomerase FKBP8 OS=Mus musculus OX=10090 GN=Fkbp8 PE=1 SV=2	43.529	402	1.06166	0.0863277		2	28.7255	28.6392
O35516	Notch2	Neurogenic locus notch homolog protein 2 OS=Mus musculus OX=10090 GN=Notch2 PE=1 SV=2	265.633	2473	1.15217	0.204353		2	23.0387	22.8343
O35551	Rabep1	Rab GTPase-binding effector protein 1 OS=Mus musculus OX=10090 GN=Rabep1 PE=1 SV=2	99.524	862	0.930675	-0.103651		2	27.7777	27.8813
O35593	Psmd14	26S proteasome non-ATPase regulatory subunit 14 OS=Mus musculus OX=10090 GN=Psmd14 PE=1 SV=2	34.577	310	0.941936	-0.0862993		2	29.3317	29.418
O35598	Adam10	Disintegrin and metalloproteinase domain-containing protein 10 OS=Mus musculus OX=10090 GN=Adam10 PE=1 SV=2	83.968	749	0.933809	-0.0988013		2	25.8066	25.9054
O35601	Fyb1	FYN-binding protein 1 OS=Mus musculus OX=10090 GN=Fyb1 PE=1 SV=2	90.055	819	1.14811	0.199257		2	27.9309	27.7317
O35604	Npc1	NPC intracellular cholesterol transporter 1 OS=Mus musculus OX=10090 GN=Npc1 PE=1 SV=2	142.885	1277	1.28212	0.358531		2	25.9281	25.5696
O35609	Scamp3	Secretory carrier-associated membrane protein 3 OS=Mus musculus OX=10090 GN=Scamp3 PE=1 SV=3	38.458	349	1.111	0.15186		2	29.6643	29.5125
O35623	Bet1	BET1 homolog OS=Mus musculus OX=10090 GN=Bet1 PE=1 SV=1	13.274	118	1.07431	0.103407		2	25.0846	24.9812
O35638	Stag2	Cohesin subunit SA-2 OS=Mus musculus OX=10090 GN=Stag2 PE=1 SV=3	141.281	1231	1.09875	0.135857		2	28.3101	28.1743
O35639	Anxa3	Annexin A3 OS=Mus musculus OX=10090 GN=Anxa3 PE=1 SV=4	36.384	323	1.03324	0.0471771		2	31.9242	31.877
O35643	Ap1b1	AP-1 complex subunit beta-1 OS=Mus musculus OX=10090 GN=Ap1b1 PE=1 SV=2	103.935	943	1.04165	0.0588695		2	30.8907	30.8318
O35654	Pold2	DNA polymerase delta subunit 2 OS=Mus musculus OX=10090 GN=Pold2 PE=1 SV=2	51.355	469	0.966925	-0.0485246		2	27.7683	27.8168
O35657	Neu1	Sialidase-1 OS=Mus musculus OX=10090 GN=Neu1 PE=1 SV=1	44.591	409	0.995346	-0.00673035		2	24.321	24.3277
O35658	C1qbp	Complement component 1 Q subcomponent-binding protein, mitochondrial OS=Mus musculus OX=10090 GN=C1qbp PE=1 SV=1	31.013	278	1.0215	0.0306876		2	31.1399	31.1092
O35682	Myadm	Myeloid-associated differentiation marker OS=Mus musculus OX=10090 GN=Myadm PE=1 SV=2	35.285	320	1.25292	0.325291		2	26.5963	26.271
O35683	Ndufa1	NADH dehydrogenase [ubiquinone] 1 alpha subcomplex subunit 1 OS=Mus musculus OX=10090 GN=Ndufa1 PE=1 SV=1	8.139	70	0.96877	-0.0457732		2	25.3047	25.3504
O35685	Nudc	Nuclear migration protein nudC OS=Mus musculus OX=10090 GN=Nudc PE=1 SV=1	38.358	332	0.97274	-0.0398738		2	31.5049	31.5448
O35691	Pnn	Pinin OS=Mus musculus OX=10090 GN=Pnn PE=1 SV=4	82.436	725	0.878034	-0.187651		2	29.1406	29.3283
O35704	Sptlc1	Serine palmitoyltransferase 1 OS=Mus musculus OX=10090 GN=Sptlc1 PE=1 SV=2	52.535	473	0.898886	-0.15379		2	25.9675	26.1213
O35737	Hnrnph1	Heterogeneous nuclear ribonucleoprotein H OS=Mus musculus OX=10090 GN=Hnrnph1 PE=1 SV=3	49.199	449	0.99506	-0.00714432		2	32.4487	32.4558
O35841	Api5	Apoptosis inhibitor 5 OS=Mus musculus OX=10090 GN=Api5 PE=1 SV=2	56.785	504	0.933256	-0.0996557		2	30.256	30.3556
O35855	Bcat2	Branched-chain-amino-acid aminotransferase, mitochondrial OS=Mus musculus OX=10090 GN=Bcat2 PE=1 SV=2	44.127	393	0.940988	-0.0877521		2	29.9356	30.0234
O35857	Timm44	Mitochondrial import inner membrane translocase subunit TIM44 OS=Mus musculus OX=10090 GN=Timm44 PE=1 SV=2	51.091	452	0.953843	-0.0681769		2	30.1931	30.2613
O35864	Cops5	COP9 signalosome complex subunit 5 OS=Mus musculus OX=10090 GN=Cops5 PE=1 SV=3	37.549	334	0.991417	-0.0124357		2	27.934	27.9465
O35874	Slc1a4	Neutral amino acid transporter A OS=Mus musculus OX=10090 GN=Slc1a4 PE=1 SV=1	56.062	532	0.984191	-0.0229904		2	26.2944	26.3174
O35887	Calu	Calumenin OS=Mus musculus OX=10090 GN=Calu PE=1 SV=1	37.064	315	1.07339	0.102179		2	30.0404	29.9382
O35900	Lsm2	U6 snRNA-associated Sm-like protein LSm2 OS=Mus musculus OX=10090 GN=Lsm2 PE=1 SV=1	10.835	95	1.18368	0.243282		2	28.7333	28.49
O35943	Fxn	Frataxin, mitochondrial OS=Mus musculus OX=10090 GN=Fxn PE=1 SV=1	22.924	207	0.918866	-0.122073		2	24.5527	24.6748
O35963	Rab33b	Ras-related protein Rab-33B OS=Mus musculus OX=10090 GN=Rab33b PE=1 SV=1	25.767	229	1.11251	0.153816		2	24.2337	24.0799
O35972	Mrpl23	39S ribosomal protein L23, mitochondrial OS=Mus musculus OX=10090 GN=Mrpl23 PE=1 SV=1	17.122	146	1.42628	0.512261		2	27.8467	27.3344
O54692	Zw10	Centromere/kinetochore protein zw10 homolog OS=Mus musculus OX=10090 GN=Zw10 PE=1 SV=3	88.063	779	1.08298	0.115002		2	28.0532	27.9382
O54734	Ddost	Dolichyl-diphosphooligosaccharide--protein glycosyltransferase 48 kDa subunit OS=Mus musculus OX=10090 GN=Ddost PE=1 SV=2	49.028	441	0.996149	-0.00556719		2	31.0168	31.0223
O54774	Ap3d1	AP-3 complex subunit delta-1 OS=Mus musculus OX=10090 GN=Ap3d1 PE=1 SV=1	135.081	1199	1.03687	0.0522409		2	28.147	28.0947
O54781	Srpk2	SRSF protein kinase 2 OS=Mus musculus OX=10090 GN=Srpk2 PE=1 SV=2	76.757	681	1.36873	0.452838		2	25.8194	25.3666
O54785	Limk2	LIM domain kinase 2 OS=Mus musculus OX=10090 GN=Limk2 PE=1 SV=2	72.202	638	1.00248	0.00356662		2	23.9851	23.9815
O54790	Mafg	Transcription factor MafG OS=Mus musculus OX=10090 GN=Mafg PE=1 SV=1	17.877	162	1.03628	0.0514173		2	23.6059	23.5545
O54825	Bysl	Bystin OS=Mus musculus OX=10090 GN=Bysl PE=1 SV=3	49.784	436	0.98317	-0.0244879		2	28.9008	28.9253
O54833	Csnk2a2	Casein kinase II subunit alpha' OS=Mus musculus OX=10090 GN=Csnk2a2 PE=1 SV=1	41.215	350	0.986717	-0.019292		2	28.9456	28.9649
O54879	Hmgb3	High mobility group protein B3 OS=Mus musculus OX=10090 GN=Hmgb3 PE=1 SV=3	23.01	200	0.919373	-0.121277		2	26.1402	26.2615
O54941	Smarce1	SWI/SNF-related matrix-associated actin-dependent regulator of chromatin subfamily E member 1 OS=Mus musculus OX=10090 GN=Smarce1 PE=1 SV=1	46.638	411	0.92385	-0.11427		2	27.8821	27.9964
O54946	Dnajb6	DnaJ homolog subfamily B member 6 OS=Mus musculus OX=10090 GN=Dnajb6 PE=1 SV=4	39.807	365	0.91536	-0.127589		2	25.5505	25.678
O54950	Prkag1	5'-AMP-activated protein kinase subunit gamma-1 OS=Mus musculus OX=10090 GN=Prkag1 PE=1 SV=2	37.52	330	0.987703	-0.0178507		2	26.3033	26.3212
O54956	Pole2	DNA polymerase epsilon subunit 2 OS=Mus musculus OX=10090 GN=Pole2 PE=2 SV=2	59.387	527	0.851839	-0.231347		2	25.7561	25.9875
O54962	Banf1	Barrier-to-autointegration factor OS=Mus musculus OX=10090 GN=Banf1 PE=1 SV=1	10.103	89	0.851114	-0.232576		2	30.6301	30.8627
O54984	Get3	ATPase GET3 OS=Mus musculus OX=10090 GN=Get3 PE=1 SV=2	38.823	348	1.06986	0.0974229		2	30.7363	30.6388
O54988	Slk	STE20-like serine/threonine-protein kinase OS=Mus musculus OX=10090 GN=Slk PE=1 SV=2	141.457	1233	1.00959	0.0137714		2	29.7554	29.7416
O55013	Trappc3	Trafficking protein particle complex subunit 3 OS=Mus musculus OX=10090 GN=Trappc3 PE=1 SV=1	20.302	180	0.771212	-0.374801		2	26.7619	27.1367
O55023	Impa1	Inositol monophosphatase 1 OS=Mus musculus OX=10090 GN=Impa1 PE=1 SV=1	30.436	277	1.03497	0.0495859		2	29.2817	29.2321
O55029	Copb2	Coatomer subunit beta' OS=Mus musculus OX=10090 GN=Copb2 PE=1 SV=2	102.449	905	0.967364	-0.0478692		2	31.244	31.2919
O55098	Stk10	Serine/threonine-protein kinase 10 OS=Mus musculus OX=10090 GN=Stk10 PE=1 SV=2	111.906	966	1.03135	0.0445315		2	26.8156	26.771
O55100	Syngr1	Synaptogyrin-1 OS=Mus musculus OX=10090 GN=Syngr1 PE=1 SV=2	25.653	234	1.04993	0.070297		2	28.0262	27.9559
O55102	Bloc1s1	Biogenesis of lysosome-related organelles complex 1 subunit 1 OS=Mus musculus OX=10090 GN=Bloc1s1 PE=1 SV=2	14.281	125	1.08788	0.121514		2	25.3655	25.244
O55106	Strn	Striatin OS=Mus musculus OX=10090 GN=Strn PE=1 SV=2	85.966	780	0.977617	-0.0326582		2	26.3305	26.3631
O55125	Nipsnap1	Protein NipSnap homolog 1 OS=Mus musculus OX=10090 GN=Nipsnap1 PE=1 SV=1	33.363	284	0.97643	-0.0344113		2	26.7582	26.7927
O55126	Nipsnap2	Protein NipSnap homolog 2 OS=Mus musculus OX=10090 GN=Nipsnap2 PE=1 SV=1	32.933	281	0.923656	-0.114573		2	25.1485	25.263
O55128	Sap18	Histone deacetylase complex subunit SAP18 OS=Mus musculus OX=10090 GN=Sap18 PE=1 SV=1	17.595	153	1.17087	0.22758		2	27.629	27.4014
O55131	Septin7	Septin-7 OS=Mus musculus OX=10090 GN=Septin7 PE=1 SV=1	50.55	436	1.08784	0.121469		2	30.3987	30.2772
O55135	Eif6	Eukaryotic translation initiation factor 6 OS=Mus musculus OX=10090 GN=Eif6 PE=1 SV=2	26.511	245	0.94735	-0.0780302		2	30.3508	30.4288
O55142	Rpl35a	60S ribosomal protein L35a OS=Mus musculus OX=10090 GN=Rpl35a PE=1 SV=2	12.554	110	1.00322	0.00464167		2	30.5643	30.5596
O55143	Atp2a2	Sarcoplasmic/endoplasmic reticulum calcium ATPase 2 OS=Mus musculus OX=10090 GN=Atp2a2 PE=1 SV=2	114.858	1044	1.08078	0.112076		2	31.6404	31.5283
O55201	Supt5h	Transcription elongation factor SPT5 OS=Mus musculus OX=10090 GN=Supt5h PE=1 SV=1	120.664	1082	0.953962	-0.0679958		2	29.2405	29.3085
O55222	Ilk	Integrin-linked protein kinase OS=Mus musculus OX=10090 GN=Ilk PE=1 SV=2	51.373	452	1.08242	0.114255		2	28.45	28.3357
O55229	Chkb	Choline/ethanolamine kinase OS=Mus musculus OX=10090 GN=Chkb PE=1 SV=3	45.126	394	1.48335	0.568856		2	25.4553	24.8865
O55234	Psmb5	Proteasome subunit beta type-5 OS=Mus musculus OX=10090 GN=Psmb5 PE=1 SV=3	28.532	264	0.899961	-0.152066		2	29.5712	29.7233
O55236	Rngtt	mRNA-capping enzyme OS=Mus musculus OX=10090 GN=Rngtt PE=1 SV=1	68.684	597	1.3177	0.398021		2	24.7424	24.3444
O70126	Aurkb	Aurora kinase B OS=Mus musculus OX=10090 GN=Aurkb PE=1 SV=2	39.384	345	0.880925	-0.182909		2	27.324	27.5069
O70133	Dhx9	ATP-dependent RNA helicase A OS=Mus musculus OX=10090 GN=Dhx9 PE=1 SV=2	149.475	1380	1.0374	0.0529766		2	31.8031	31.7502
O70145	Ncf2	Neutrophil cytosol factor 2 OS=Mus musculus OX=10090 GN=Ncf2 PE=1 SV=1	59.485	525	0.885054	-0.176163		2	29.3897	29.5659
O70152	Dpm1	Dolichol-phosphate mannosyltransferase subunit 1 OS=Mus musculus OX=10090 GN=Dpm1 PE=1 SV=1	29.175	260	1.12903	0.175087		2	28.3388	28.1637
O70172	Pip4k2a	Phosphatidylinositol 5-phosphate 4-kinase type-2 alpha OS=Mus musculus OX=10090 GN=Pip4k2a PE=1 SV=1	46.152	405	1.0139	0.0199205		2	25.4805	25.4606
O70194	Eif3d	Eukaryotic translation initiation factor 3 subunit D OS=Mus musculus OX=10090 GN=Eif3d PE=1 SV=2	63.989	548	0.907321	-0.140314		2	30.6118	30.7521
O70251	Eef1b	Elongation factor 1-beta OS=Mus musculus OX=10090 GN=Eef1b PE=1 SV=5	24.694	225	1.01353	0.0193824		2	32.6284	32.609
O70252	Hmox2	Heme oxygenase 2 OS=Mus musculus OX=10090 GN=Hmox2 PE=1 SV=1	35.739	315	1.05204	0.0731867		2	30.5017	30.4285
O70309	Itgb5	Integrin beta-5 OS=Mus musculus OX=10090 GN=Itgb5 PE=1 SV=2	87.909	798	1.09438	0.13011		2	25.952	25.8219
O70310	Nmt1	Glycylpeptide N-tetradecanoyltransferase 1 OS=Mus musculus OX=10090 GN=Nmt1 PE=1 SV=1	56.888	496	1.0524	0.0736882		2	29.2518	29.1781
O70311	Nmt2	Glycylpeptide N-tetradecanoyltransferase 2 OS=Mus musculus OX=10090 GN=Nmt2 PE=1 SV=1	60.484	529	1.20781	0.272392		2	28.8509	28.5785
O70318	Epb41l2	Band 4.1-like protein 2 OS=Mus musculus OX=10090 GN=Epb41l2 PE=1 SV=2	109.94	988	1.00641	0.00921921		2	30.3471	30.3379
O70325	Gpx4	Phospholipid hydroperoxide glutathione peroxidase OS=Mus musculus OX=10090 GN=Gpx4 PE=1 SV=4	22.229	197	0.964311	-0.0524302		2	28.423	28.4755
O70370	Ctss	Cathepsin S OS=Mus musculus OX=10090 GN=Ctss PE=1 SV=2	38.475	340	1.20138	0.264687		2	28.7534	28.4887
O70378	Emc8	ER membrane protein complex subunit 8 OS=Mus musculus OX=10090 GN=Emc8 PE=1 SV=1	23.348	207	0.923562	-0.114719		2	27.8397	27.9544
O70404	Vamp8	Vesicle-associated membrane protein 8 OS=Mus musculus OX=10090 GN=Vamp8 PE=1 SV=1	11.451	101	0.863507	-0.21172		2	28.977	29.1887
O70422	Gtf2h4	General transcription factor IIH subunit 4 OS=Mus musculus OX=10090 GN=Gtf2h4 PE=1 SV=1	52.224	463	1.17594	0.233818		2	25.8	25.5662
O70435	Psma3	Proteasome subunit alpha type-3 OS=Mus musculus OX=10090 GN=Psma3 PE=1 SV=3	28.405	255	0.989037	-0.0159035		2	30.6363	30.6522
O70439	Stx7	Syntaxin-7 OS=Mus musculus OX=10090 GN=Stx7 PE=1 SV=3	29.821	261	1.02063	0.0294556		2	27.5818	27.5524
O70472	Tmem131	Transmembrane protein 131 OS=Mus musculus OX=10090 GN=Tmem131 PE=2 SV=2	204.651	1877	1.29521	0.373181		2	23.8169	23.4437
O70475	Ugdh	UDP-glucose 6-dehydrogenase OS=Mus musculus OX=10090 GN=Ugdh PE=1 SV=1	54.832	493	1.43082	0.516839		2	27.1796	26.6628
O70480	Vamp4	Vesicle-associated membrane protein 4 OS=Mus musculus OX=10090 GN=Vamp4 PE=1 SV=1	16.353	141	0.958208	-0.0615896		2	25.5543	25.6159
O70481	Ubr1	E3 ubiquitin-protein ligase UBR1 OS=Mus musculus OX=10090 GN=Ubr1 PE=1 SV=2	200.24	1757	0.773125	-0.371226		2	24.1104	24.4817
O70492	Snx3	Sorting nexin-3 OS=Mus musculus OX=10090 GN=Snx3 PE=1 SV=3	18.757	162	1.0394	0.0557488		2	29.1385	29.0827
O70493	Snx12	Sorting nexin-12 OS=Mus musculus OX=10090 GN=Snx12 PE=1 SV=1	19.116	165	1.02422	0.0345286		2	27.6323	27.5978
O70496	Clcn7	H(+)/Cl(-) exchange transporter 7 OS=Mus musculus OX=10090 GN=Clcn7 PE=1 SV=1	88.713	803	1.09952	0.136869		2	23.8599	23.7231
O70503	Hsd17b12	Very-long-chain 3-oxoacyl-CoA reductase OS=Mus musculus OX=10090 GN=Hsd17b12 PE=1 SV=1	34.742	312	1.03418	0.0484928		2	30.2769	30.2284
O70551	Srpk1	SRSF protein kinase 1 OS=Mus musculus OX=10090 GN=Srpk1 PE=1 SV=2	73.088	648	1.02432	0.0346616		2	30.3725	30.3379
O70566	Diaph2	Protein diaphanous homolog 2 OS=Mus musculus OX=10090 GN=Diaph2 PE=1 SV=2	124.871	1098	1.01709	0.0244438		2	22.978	22.9536
O70579	Slc25a17	Peroxisomal membrane protein PMP34 OS=Mus musculus OX=10090 GN=Slc25a17 PE=1 SV=1	34.413	307	0.792726	-0.335106		2	25.3358	25.6709
O70591	Pfdn2	Prefoldin subunit 2 OS=Mus musculus OX=10090 GN=Pfdn2 PE=1 SV=2	16.534	154	0.972917	-0.0396109		2	28.1252	28.1649
O88271	Cfdp1	Craniofacial development protein 1 OS=Mus musculus OX=10090 GN=Cfdp1 PE=1 SV=1	32.921	295	0.8283	-0.271775		2	29.4364	29.7082
O88286	Wiz	Protein Wiz OS=Mus musculus OX=10090 GN=Wiz PE=1 SV=2	184.291	1684	0.819382	-0.287391		2	22.3117	22.5991
O88291	Znf326	DBIRD complex subunit ZNF326 OS=Mus musculus OX=10090 GN=Znf326 PE=1 SV=1	65.225	580	0.809488	-0.304918		2	26.3186	26.6235
O88342	Wdr1	WD repeat-containing protein 1 OS=Mus musculus OX=10090 GN=Wdr1 PE=1 SV=3	66.407	606	1.04996	0.0703369		2	32.1641	32.0938
O88351	Ikbkb	Inhibitor of nuclear factor kappa-B kinase subunit beta OS=Mus musculus OX=10090 GN=Ikbkb PE=1 SV=1	86.69	757	0.812774	-0.299074		2	25.9188	26.2179
O88379	Baz1a	Bromodomain adjacent to zinc finger domain protein 1A OS=Mus musculus OX=10090 GN=Baz1a PE=1 SV=3	178.459	1555	0.980152	-0.0289221		2	27.7048	27.7338
O88384	Vti1b	Vesicle transport through interaction with t-SNAREs homolog 1B OS=Mus musculus OX=10090 GN=Vti1b PE=1 SV=1	26.713	232	1.1437	0.193704		2	27.7626	27.5689
O88396	Grpel2	GrpE protein homolog 2, mitochondrial OS=Mus musculus OX=10090 GN=Grpel2 PE=2 SV=2	25.03	224	1.00653	0.00938661		2	23.6607	23.6513
O88398	Avil	Advillin OS=Mus musculus OX=10090 GN=Avil PE=1 SV=2	92.032	819	0.941896	-0.08636		2	24.8246	24.911
O88441	Mtx2	Metaxin-2 OS=Mus musculus OX=10090 GN=Mtx2 PE=1 SV=1	29.758	263	0.816103	-0.293177		2	27.867	28.1601
O88447	Klc1	Kinesin light chain 1 OS=Mus musculus OX=10090 GN=Klc1 PE=1 SV=3	61.45	541	0.746277	-0.422217		2	28.7772	29.1994
O88455	Dhcr7	7-dehydrocholesterol reductase OS=Mus musculus OX=10090 GN=Dhcr7 PE=1 SV=1	53.919	471	0.924792	-0.112799		2	26.0612	26.174
O88456	Capns1	Calpain small subunit 1 OS=Mus musculus OX=10090 GN=Capns1 PE=1 SV=2	28.406	268	1.03226	0.0458097		2	29.0188	28.973
O88487	Dync1i2	Cytoplasmic dynein 1 intermediate chain 2 OS=Mus musculus OX=10090 GN=Dync1i2 PE=1 SV=1	68.394	612	1.20384	0.267649		2	30.2718	30.0041
O88508	Dnmt3a	DNA (cytosine-5)-methyltransferase 3A OS=Mus musculus OX=10090 GN=Dnmt3a PE=1 SV=2	101.672	908	1.10842	0.148498		2	28.8794	28.7309
O88512	Ap1g2	AP-1 complex subunit gamma-like 2 OS=Mus musculus OX=10090 GN=Ap1g2 PE=1 SV=2	87.863	791	1.00153	0.00220368		2	26.7309	26.7287
O88522	Ikbkg	NF-kappa-B essential modulator OS=Mus musculus OX=10090 GN=Ikbkg PE=1 SV=2	47.972	412	1.14227	0.191904		2	25.14	24.9481
O88531	Ppt1	Palmitoyl-protein thioesterase 1 OS=Mus musculus OX=10090 GN=Ppt1 PE=1 SV=2	34.49	306	1.31347	0.393383		2	25.1702	24.7769
O88532	Zfr	Zinc finger RNA-binding protein OS=Mus musculus OX=10090 GN=Zfr PE=1 SV=2	116.859	1074	0.946298	-0.0796336		2	27.0175	27.0972
O88543	Cops3	COP9 signalosome complex subunit 3 OS=Mus musculus OX=10090 GN=Cops3 PE=1 SV=3	47.832	423	1.07656	0.106434		2	29.4465	29.34
O88544	Cops4	COP9 signalosome complex subunit 4 OS=Mus musculus OX=10090 GN=Cops4 PE=1 SV=1	46.285	406	0.996125	-0.00560126		2	30.1075	30.1131
O88545	Cops6	COP9 signalosome complex subunit 6 OS=Mus musculus OX=10090 GN=Cops6 PE=1 SV=1	35.88	324	1.15478	0.207616		2	29.2709	29.0632
O88554	Parp2	Poly [ADP-ribose] polymerase 2 OS=Mus musculus OX=10090 GN=Parp2 PE=1 SV=3	63.397	559	0.807641	-0.308214		2	25.5079	25.8161
O88569	Hnrnpa2b1	Heterogeneous nuclear ribonucleoproteins A2/B1 OS=Mus musculus OX=10090 GN=Hnrnpa2b1 PE=1 SV=2	37.403	353	0.955509	-0.0656589		2	33.4595	33.5252
O88587	Comt	Catechol O-methyltransferase OS=Mus musculus OX=10090 GN=Comt PE=1 SV=2	29.486	265	1.16262	0.21738		2	30.7495	30.5321
O88622	Parg	Poly(ADP-ribose) glycohydrolase OS=Mus musculus OX=10090 GN=Parg PE=1 SV=2	109.324	969	0.879093	-0.185912		2	23.51	23.6959
O88630	Gosr1	Golgi SNAP receptor complex member 1 OS=Mus musculus OX=10090 GN=Gosr1 PE=1 SV=2	28.489	250	1.01513	0.0216612		2	25.6396	25.6179
O88653	Lamtor3	Ragulator complex protein LAMTOR3 OS=Mus musculus OX=10090 GN=Lamtor3 PE=1 SV=1	13.553	124	0.749179	-0.416618		2	25.8655	26.2821
O88668	Creg1	Protein CREG1 OS=Mus musculus OX=10090 GN=Creg1 PE=1 SV=1	24.452	220	0.986892	-0.019036		2	28.5417	28.5607
O88685	Psmc3	26S proteasome regulatory subunit 6A OS=Mus musculus OX=10090 GN=Psmc3 PE=1 SV=2	49.549	442	0.951597	-0.0715768		2	31.1428	31.2144
O88696	Clpp	ATP-dependent Clp protease proteolytic subunit, mitochondrial OS=Mus musculus OX=10090 GN=Clpp PE=1 SV=1	29.8	272	1.19868	0.261447		2	27.6128	27.3514
O88712	Ctbp1	C-terminal-binding protein 1 OS=Mus musculus OX=10090 GN=Ctbp1 PE=1 SV=2	47.745	441	0.96666	-0.0489195		2	26.5321	26.581
O88736	Hsd17b7	3-keto-steroid reductase/17-beta-hydroxysteroid dehydrogenase 7 OS=Mus musculus OX=10090 GN=Hsd17b7 PE=1 SV=1	37.317	334	1.42588	0.511851		2	24.4165	23.9046
O88738	Birc6	Baculoviral IAP repeat-containing protein 6 OS=Mus musculus OX=10090 GN=Birc6 PE=1 SV=2	532.17	4882	0.979327	-0.0301368		2	29.3142	29.3443
O88746	Tom1	Target of Myb1 membrane trafficking protein OS=Mus musculus OX=10090 GN=Tom1 PE=1 SV=1	54.325	492	1.00601	0.00864155		2	28.6753	28.6667
O88796	Rpp30	Ribonuclease P protein subunit p30 OS=Mus musculus OX=10090 GN=Rpp30 PE=1 SV=1	29.473	268	0.872099	-0.197437		2	28.6615	28.8589
O88839	Adam15	Disintegrin and metalloproteinase domain-containing protein 15 OS=Mus musculus OX=10090 GN=Adam15 PE=1 SV=2	92.664	864	0.899603	-0.15264		2	22.3197	22.4723
O88842	Fgd3	FYVE, RhoGEF and PH domain-containing protein 3 OS=Mus musculus OX=10090 GN=Fgd3 PE=1 SV=1	80.624	733	1.44088	0.52695		2	25.9794	25.4525
O88844	Idh1	Isocitrate dehydrogenase [NADP] cytoplasmic OS=Mus musculus OX=10090 GN=Idh1 PE=1 SV=2	46.674	414	0.903041	-0.147137		2	29.9323	30.0794
O88845	Akap10	A-kinase anchor protein 10, mitochondrial OS=Mus musculus OX=10090 GN=Akap10 PE=1 SV=3	73.632	662	1.08341	0.115578		2	26.4126	26.297
O88848	Arl6	ADP-ribosylation factor-like protein 6 OS=Mus musculus OX=10090 GN=Arl6 PE=1 SV=1	20.959	186	0.982289	-0.0257813		2	23.5921	23.6178
O88851	Rbbp9	Putative hydrolase RBBP9 OS=Mus musculus OX=10090 GN=Rbbp9 PE=1 SV=2	20.912	186	0.802641	-0.317173		2	26.5884	26.9055
O88874	Ccnk	Cyclin-K OS=Mus musculus OX=10090 GN=Ccnk PE=1 SV=3	61.363	554	1.04967	0.0699294		2	25.2245	25.1546
O88878	Zfand5	AN1-type zinc finger protein 5 OS=Mus musculus OX=10090 GN=Zfand5 PE=1 SV=1	23.058	213	0.827101	-0.273864		2	25.5973	25.8712
O88952	Lin7c	Protein lin-7 homolog C OS=Mus musculus OX=10090 GN=Lin7c PE=1 SV=2	21.834	197	0.897134	-0.156605		2	25.3665	25.5231
O88958	Gnpda1	Glucosamine-6-phosphate isomerase 1 OS=Mus musculus OX=10090 GN=Gnpda1 PE=1 SV=3	32.549	289	1.20422	0.268096		2	29.6497	29.3816
O88967	Yme1l1	ATP-dependent zinc metalloprotease YME1L1 OS=Mus musculus OX=10090 GN=Yme1l1 PE=1 SV=1	80.028	715	0.942399	-0.0855908		2	27.9834	28.069
O88983	Stx8	Syntaxin-8 OS=Mus musculus OX=10090 GN=Stx8 PE=1 SV=1	26.925	236	1.16819	0.224278		2	27.3494	27.1251
O88986	Gcat	2-amino-3-ketobutyrate coenzyme A ligase, mitochondrial OS=Mus musculus OX=10090 GN=Gcat PE=1 SV=2	44.931	416	1.12639	0.171704		2	27.336	27.1643
O89001	Cpd	Carboxypeptidase D OS=Mus musculus OX=10090 GN=Cpd PE=1 SV=2	152.406	1377	0.899455	-0.152877		2	26.2204	26.3733
O89017	Lgmn	Legumain OS=Mus musculus OX=10090 GN=Lgmn PE=1 SV=1	49.373	435	0.920151	-0.120058		2	29.8634	29.9835
O89023	Tpp1	Tripeptidyl-peptidase 1 OS=Mus musculus OX=10090 GN=Tpp1 PE=1 SV=2	61.342	562	1.22561	0.293503		2	26.3549	26.0614
O89053	Coro1a	Coronin-1A OS=Mus musculus OX=10090 GN=Coro1a PE=1 SV=5	50.989	461	1.02132	0.0304287		2	33.3018	33.2714
O89079	Cope	Coatomer subunit epsilon OS=Mus musculus OX=10090 GN=Cope PE=1 SV=3	34.567	308	1.03308	0.0469578		2	29.7205	29.6735
O89086	Rbm3	RNA-binding protein 3 OS=Mus musculus OX=10090 GN=Rbm3 PE=1 SV=1	16.605	153	0.937166	-0.0936232		2	29.7539	29.8475
O89090	Sp1	Transcription factor Sp1 OS=Mus musculus OX=10090 GN=Sp1 PE=1 SV=2	80.732	784	0.863277	-0.212105		2	24.7404	24.9525
O89098	Cst7	Cystatin-F OS=Mus musculus OX=10090 GN=Cst7 PE=2 SV=1	16.38	144	0.817464	-0.290774		2	25.4981	25.7889
O89110	Casp8	Caspase-8 OS=Mus musculus OX=10090 GN=Casp8 PE=1 SV=1	55.357	480	0.901115	-0.150217		2	28.0464	28.1966
P00158	Mt-Cyb	Cytochrome b OS=Mus musculus OX=10090 GN=Mt-Cyb PE=1 SV=1	43.21	381	0.883927	-0.178		2	25.7802	25.9582
P00375	Dhfr	Dihydrofolate reductase OS=Mus musculus OX=10090 GN=Dhfr PE=1 SV=3	21.606	187	1.01712	0.0244875		2	30.2235	30.1991
P00397	Mtco1	Cytochrome c oxidase subunit 1 OS=Mus musculus OX=10090 GN=Mtco1 PE=1 SV=2	56.91	514	1.17301	0.230221		2	28.4517	28.2215
P00405	Mtco2	Cytochrome c oxidase subunit 2 OS=Mus musculus OX=10090 GN=Mtco2 PE=1 SV=1	25.976	227	1.33848	0.420598		2	31.6392	31.2186
P00493	Hprt1	Hypoxanthine-guanine phosphoribosyltransferase OS=Mus musculus OX=10090 GN=Hprt1 PE=1 SV=3	24.57	218	0.978569	-0.0312543		2	31.4998	31.531
P00848	Mtatp6	ATP synthase subunit a OS=Mus musculus OX=10090 GN=Mtatp6 PE=1 SV=1	25.096	226	1.14679	0.1976		2	26.94	26.7424
P01887	B2m	Beta-2-microglobulin OS=Mus musculus OX=10090 GN=B2m PE=1 SV=2	13.779	119	0.917712	-0.123886		2	27.1668	27.2907
P01899	H2-D1	H-2 class I histocompatibility antigen, D-B alpha chain OS=Mus musculus OX=10090 GN=H2-D1 PE=1 SV=2	40.836	362	1.03208	0.0455608		2	29.7946	29.749
P01901	H2-K1	H-2 class I histocompatibility antigen, K-B alpha chain OS=Mus musculus OX=10090 GN=H2-K1 PE=1 SV=1	41.302	369	0.996393	-0.0052126		2	27.2803	27.2855
P02340	Tp53	Cellular tumor antigen p53 OS=Mus musculus OX=10090 GN=Tp53 PE=1 SV=4	43.458	390	1.03552	0.0503539		2	30.2826	30.2323
P02468	Lamc1	Laminin subunit gamma-1 OS=Mus musculus OX=10090 GN=Lamc1 PE=1 SV=2	177.299	1607	0.758891	-0.398035		2	27.4975	27.8955
P02798	Mt2	Metallothionein-2 OS=Mus musculus OX=10090 GN=Mt2 PE=1 SV=2	6.115	61	0.966965	-0.0484646		2	27.7441	27.7925
P02802	Mt1	Metallothionein-1 OS=Mus musculus OX=10090 GN=Mt1 PE=1 SV=1	6.018	61	1.10674	0.146311		2	26.5617	26.4154
P03893	mt-Nd2	NADH-ubiquinone oxidoreductase chain 2 OS=Mus musculus OX=10090 GN=mt-Nd2 PE=1 SV=2	38.752	345	1.07581	0.105418		2	25.6527	25.5472
P03899	mt-Nd3	NADH-ubiquinone oxidoreductase chain 3 OS=Mus musculus OX=10090 GN=mt-Nd3 PE=1 SV=3	13.219	115	0.898449	-0.154492		2	24.8961	25.0506
P03911	Mtnd4	NADH-ubiquinone oxidoreductase chain 4 OS=Mus musculus OX=10090 GN=Mtnd4 PE=1 SV=1	51.882	459	1.35589	0.439242		2	26.0053	25.5661
P03921	Mtnd5	NADH-ubiquinone oxidoreductase chain 5 OS=Mus musculus OX=10090 GN=Mtnd5 PE=1 SV=3	68.475	607	0.776282	-0.365347		2	26.6996	27.065
P03930	Mtatp8	ATP synthase protein 8 OS=Mus musculus OX=10090 GN=Mtatp8 PE=1 SV=1	7.766	67	0.969784	-0.0442651		2	28.9493	28.9936
P04117	Fabp4	Fatty acid-binding protein, adipocyte OS=Mus musculus OX=10090 GN=Fabp4 PE=1 SV=3	14.65	132	0.866093	-0.207407		2	31.3281	31.5355
P04184	Tk1	Thymidine kinase, cytosolic OS=Mus musculus OX=10090 GN=Tk1 PE=1 SV=3	25.776	233	0.91875	-0.122256		2	25.7793	25.9016
P04441	Cd74	H-2 class II histocompatibility antigen gamma chain OS=Mus musculus OX=10090 GN=Cd74 PE=1 SV=3	31.557	279	1.04917	0.069244		2	26.5233	26.4541
P05063	Aldoc	Fructose-bisphosphate aldolase C OS=Mus musculus OX=10090 GN=Aldoc PE=1 SV=4	39.395	363	0.908981	-0.137678		2	30.489	30.6267
P05064	Aldoa	Fructose-bisphosphate aldolase A OS=Mus musculus OX=10090 GN=Aldoa PE=1 SV=2	39.356	364	1.05162	0.0726147		2	34.465	34.3923
P05132	Prkaca	cAMP-dependent protein kinase catalytic subunit alpha OS=Mus musculus OX=10090 GN=Prkaca PE=1 SV=3	40.571	351	1.00824	0.0118438		2	29.3016	29.2898
P05201	Got1	Aspartate aminotransferase, cytoplasmic OS=Mus musculus OX=10090 GN=Got1 PE=1 SV=3	46.248	413	0.965258	-0.0510134		2	32.4023	32.4533
P05202	Got2	Aspartate aminotransferase, mitochondrial OS=Mus musculus OX=10090 GN=Got2 PE=1 SV=1	47.411	430	0.937611	-0.0929393		2	33.1351	33.2281
P05213	Tuba1b	Tubulin alpha-1B chain OS=Mus musculus OX=10090 GN=Tuba1b PE=1 SV=2	50.152	451	0.986627	-0.0194233		2	34.8612	34.8806
P05555	Itgam	Integrin alpha-M OS=Mus musculus OX=10090 GN=Itgam PE=1 SV=2	127.481	1153	1.04921	0.0693046		2	29.711	29.6417
P05977	Myl1	Myosin light chain 1/3, skeletal muscle isoform OS=Mus musculus OX=10090 GN=Myl1 PE=1 SV=2	20.595	188	0.9989	-0.00158728		2	27.2024	27.204
P06151	Ldha	L-lactate dehydrogenase A chain OS=Mus musculus OX=10090 GN=Ldha PE=1 SV=3	36.499	332	1.01157	0.016591		2	34.6395	34.6229
P06745	Gpi	Glucose-6-phosphate isomerase OS=Mus musculus OX=10090 GN=Gpi PE=1 SV=4	62.767	558	1	0		2	33.2355	33.2355
P06795	Abcb1b	ATP-dependent translocase ABCB1 OS=Mus musculus OX=10090 GN=Abcb1b PE=1 SV=1	140.994	1276	0.87653	-0.190125		2	26.5396	26.7297
P06797	Ctsl	Procathepsin L OS=Mus musculus OX=10090 GN=Ctsl PE=1 SV=2	37.547	334	0.98161	-0.0267784		2	29.8089	29.8356
P06800	Ptprc	Receptor-type tyrosine-protein phosphatase C OS=Mus musculus OX=10090 GN=Ptprc PE=1 SV=4	144.837	1293	0.994704	-0.00766009		2	30.5028	30.5105
P06801	Me1	NADP-dependent malic enzyme OS=Mus musculus OX=10090 GN=Me1 PE=1 SV=2	63.954	572	0.93339	-0.0994478		2	29.1118	29.2112
P06869	Plau	Urokinase-type plasminogen activator OS=Mus musculus OX=10090 GN=Plau PE=1 SV=1	48.268	433	0.990377	-0.01395		2	25.0982	25.1122
P07091	S100a4	Protein S100-A4 OS=Mus musculus OX=10090 GN=S100a4 PE=1 SV=1	11.721	101	0.733893	-0.446358		2	32.5663	33.0127
P07356	Anxa2	Annexin A2 OS=Mus musculus OX=10090 GN=Anxa2 PE=1 SV=2	38.676	339	1.14782	0.198896		2	33.7159	33.517
P07607	Tyms	Thymidylate synthase OS=Mus musculus OX=10090 GN=Tyms PE=1 SV=1	34.958	307	0.707079	-0.500056		2	26.2004	26.7004
P07742	Rrm1	Ribonucleoside-diphosphate reductase large subunit OS=Mus musculus OX=10090 GN=Rrm1 PE=1 SV=2	90.21	792	0.8709	-0.199421		2	29.9552	30.1546
P07901	Hsp90aa1	Heat shock protein HSP 90-alpha OS=Mus musculus OX=10090 GN=Hsp90aa1 PE=1 SV=4	84.788	733	0.912945	-0.131401		2	34.1978	34.3292
P08003	Pdia4	Protein disulfide-isomerase A4 OS=Mus musculus OX=10090 GN=Pdia4 PE=1 SV=3	71.982	638	0.968688	-0.0458956		2	31.5252	31.5711
P08030	Aprt	Adenine phosphoribosyltransferase OS=Mus musculus OX=10090 GN=Aprt PE=1 SV=2	19.724	180	0.914253	-0.129335		2	31.5953	31.7247
P08101	Fcgr2	Low affinity immunoglobulin gamma Fc region receptor II OS=Mus musculus OX=10090 GN=Fcgr2 PE=1 SV=2	36.695	330	1.4353	0.521354		2	26.7791	26.2577
P08113	Hsp90b1	Endoplasmin OS=Mus musculus OX=10090 GN=Hsp90b1 PE=1 SV=2	92.476	802	1.00069	0.000990831		2	33.8993	33.8983
P08207	S100a10	Protein S100-A10 OS=Mus musculus OX=10090 GN=S100a10 PE=1 SV=2	11.186	97	1.123	0.167358		2	28.6948	28.5274
P08226	Apoe	Apolipoprotein E OS=Mus musculus OX=10090 GN=Apoe PE=1 SV=2	35.867	311	1.33908	0.421243		2	26.8778	26.4566
P08228	Sod1	Superoxide dismutase [Cu-Zn] OS=Mus musculus OX=10090 GN=Sod1 PE=1 SV=2	15.943	154	0.905119	-0.14382		2	29.6892	29.833
P08249	Mdh2	Malate dehydrogenase, mitochondrial OS=Mus musculus OX=10090 GN=Mdh2 PE=1 SV=3	35.611	338	1.05006	0.0704673		2	34.2442	34.1737
P08508	Fcgr3	Low affinity immunoglobulin gamma Fc region receptor III OS=Mus musculus OX=10090 GN=Fcgr3 PE=1 SV=1	30.036	261	1.22252	0.289856		2	23.9792	23.6893
P08556	Nras	GTPase NRas OS=Mus musculus OX=10090 GN=Nras PE=1 SV=1	21.199	189	1.13795	0.18644		2	28.073	27.8865
P08752	Gnai2	Guanine nucleotide-binding protein G(i) subunit alpha-2 OS=Mus musculus OX=10090 GN=Gnai2 PE=1 SV=5	40.489	355	1.0395	0.0558938		2	30.7641	30.7082
P08775	Polr2a	DNA-directed RNA polymerase II subunit RPB1 OS=Mus musculus OX=10090 GN=Polr2a PE=1 SV=3	217.176	1970	0.937669	-0.092849		2	28.7572	28.85
P08905	Lyz2	Lysozyme C-2 OS=Mus musculus OX=10090 GN=Lyz2 PE=1 SV=2	16.689	148	1.02765	0.0393494		2	27.3984	27.3591
P09055	Itgb1	Integrin beta-1 OS=Mus musculus OX=10090 GN=Itgb1 PE=1 SV=1	88.231	798	1.09582	0.132015		2	29.5258	29.3938
P09103	P4hb	Protein disulfide-isomerase OS=Mus musculus OX=10090 GN=P4hb PE=1 SV=2	57.058	509	0.987954	-0.0174843		2	33.9618	33.9793
P09242	Alpl	Alkaline phosphatase, tissue-nonspecific isozyme OS=Mus musculus OX=10090 GN=Alpl PE=1 SV=2	57.514	524	1.11992	0.163402		2	25.1598	24.9964
P09405	Ncl	Nucleolin OS=Mus musculus OX=10090 GN=Ncl PE=1 SV=2	76.723	707	0.939955	-0.0893372		2	34.7098	34.7991
P09411	Pgk1	Phosphoglycerate kinase 1 OS=Mus musculus OX=10090 GN=Pgk1 PE=1 SV=4	44.55	417	0.985567	-0.0209737		2	33.5797	33.6007
P09528	Fth1	Ferritin heavy chain OS=Mus musculus OX=10090 GN=Fth1 PE=1 SV=2	21.067	182	0.801357	-0.319484		2	28.7343	29.0538
P09671	Sod2	Superoxide dismutase [Mn], mitochondrial OS=Mus musculus OX=10090 GN=Sod2 PE=1 SV=3	24.603	222	1.05529	0.0776351		2	29.8832	29.8056
P09925	Surf1	Surfeit locus protein 1 OS=Mus musculus OX=10090 GN=Surf1 PE=1 SV=3	34.798	306	0.998986	-0.00146302		2	24.4342	24.4357
P0C7N9	Psmg4	Proteasome assembly chaperone 4 OS=Mus musculus OX=10090 GN=Psmg4 PE=1 SV=1	13.974	123	1.03673	0.0520333		2	26.7068	26.6547
P0C8B4	Gon7	EKC/KEOPS complex subunit GON7 OS=Mus musculus OX=10090 GN=Gon7 PE=3 SV=1	10.346	98	1.03703	0.0524548		2	24.3395	24.2871
P0CG15	Chtf8	Chromosome transmission fidelity protein 8 homolog OS=Mus musculus OX=10090 GN=Chtf8 PE=3 SV=1	13.228	121	1.09752	0.134242		2	24.0013	23.867
P0DJF2	Pet117	Protein PET117 homolog, mitochondrial OS=Mus musculus OX=10090 GN=Pet117 PE=3 SV=1	9.124	80	1.08289	0.114887		2	24.7548	24.6399
P0DN34	Ndufb1	NADH dehydrogenase [ubiquinone] 1 beta subcomplex subunit 1 OS=Mus musculus OX=10090 GN=Ndufb1 PE=1 SV=1	6.954	57	0.94337	-0.0841037		2	26.6244	26.7085
P0DOV2	Ifi204	Interferon-activable protein 204 OS=Mus musculus OX=10090 GN=Ifi204 PE=1 SV=1	69.438	619	1.0483	0.0680542		2	27.0495	26.9814
P0DP28	Calm3	Calmodulin-3 OS=Mus musculus OX=10090 GN=Calm3 PE=1 SV=1	16.838	149	1.00831	0.0119429		2	32.0517	32.0398
P0DPE0	Eef1akmt4	EEF1A lysine methyltransferase 4 OS=Mus musculus OX=10090 GN=Eef1akmt4 PE=2 SV=1	28.531	255	0.744925	-0.424833		2	25.4218	25.8467
P10107	Anxa1	Annexin A1 OS=Mus musculus OX=10090 GN=Anxa1 PE=1 SV=2	38.734	346	1.06669	0.0931455		2	32.0757	31.9825
P10126	Eef1a1	Elongation factor 1-alpha 1 OS=Mus musculus OX=10090 GN=Eef1a1 PE=1 SV=3	50.114	462	0.975455	-0.0358522		2	34.994	35.0299
P10400	Pol	Retrovirus-related Pol polyprotein (Fragment) OS=Mus musculus OX=10090 GN=Pol PE=2 SV=1	13.302	120	0.935574	-0.0960768		2	26.5866	26.6827
P10404		MLV-related proviral Env polyprotein OS=Mus musculus OX=10090 PE=1 SV=3	69.613	641	1.15179	0.203878		2	27.2869	27.083
P10518	Alad	Delta-aminolevulinic acid dehydratase OS=Mus musculus OX=10090 GN=Alad PE=1 SV=1	36.024	330	1.31483	0.394881		2	25.7263	25.3314
P10605	Ctsb	Cathepsin B OS=Mus musculus OX=10090 GN=Ctsb PE=1 SV=2	37.28	339	1.05357	0.0752886		2	32.2111	32.1358
P10630	Eif4a2	Eukaryotic initiation factor 4A-II OS=Mus musculus OX=10090 GN=Eif4a2 PE=1 SV=2	46.402	407	1.34761	0.430401		2	25.2915	24.8611
P10639	Txn	Thioredoxin OS=Mus musculus OX=10090 GN=Txn PE=1 SV=3	11.675	105	1.00776	0.0111484		2	31.4058	31.3946
P10649	Gstm1	Glutathione S-transferase Mu 1 OS=Mus musculus OX=10090 GN=Gstm1 PE=1 SV=2	25.97	218	1.13398	0.181394		2	32.154	31.9726
P10711	Tcea1	Transcription elongation factor A protein 1 OS=Mus musculus OX=10090 GN=Tcea1 PE=1 SV=2	33.881	301	0.898478	-0.154445		2	29.8328	29.9873
P10810	Cd14	Monocyte differentiation antigen CD14 OS=Mus musculus OX=10090 GN=Cd14 PE=1 SV=1	39.204	366	0.899866	-0.152218		2	28.6567	28.8089
P10852	Slc3a2	4F2 cell-surface antigen heavy chain OS=Mus musculus OX=10090 GN=Slc3a2 PE=1 SV=1	58.337	526	0.985135	-0.0216069		2	30.8448	30.8664
P10922	H1-0	Histone H1.0 OS=Mus musculus OX=10090 GN=H1-0 PE=2 SV=4	20.861	194	0.931903	-0.101748		2	26.0979	26.1996
P10923	Spp1	Osteopontin OS=Mus musculus OX=10090 GN=Spp1 PE=1 SV=1	32.459	294	1.16854	0.224704		2	26.1813	25.9566
P11031	Sub1	Activated RNA polymerase II transcriptional coactivator p15 OS=Mus musculus OX=10090 GN=Sub1 PE=1 SV=3	14.427	127	0.736895	-0.44047		2	29.324	29.7645
P11103	Parp1	Poly [ADP-ribose] polymerase 1 OS=Mus musculus OX=10090 GN=Parp1 PE=1 SV=3	113.1	1013	1.08081	0.112111		2	31.2602	31.1481
P11152	Lpl	Lipoprotein lipase OS=Mus musculus OX=10090 GN=Lpl PE=1 SV=3	53.109	474	1.40785	0.493491		2	29.1619	28.6684
P11157	Rrm2	Ribonucleoside-diphosphate reductase subunit M2 OS=Mus musculus OX=10090 GN=Rrm2 PE=1 SV=1	45.096	390	0.828756	-0.270981		2	27.9712	28.2422
P11352	Gpx1	Glutathione peroxidase 1 OS=Mus musculus OX=10090 GN=Gpx1 PE=1 SV=2	22.329	201	1.17743	0.235639		2	30.6748	30.4392
P11438	Lamp1	Lysosome-associated membrane glycoprotein 1 OS=Mus musculus OX=10090 GN=Lamp1 PE=1 SV=2	43.865	406	1.23919	0.309394		2	31.154	30.8446
P11440	Cdk1	Cyclin-dependent kinase 1 OS=Mus musculus OX=10090 GN=Cdk1 PE=1 SV=3	34.107	297	0.991389	-0.012477		2	30.8055	30.818
P11499	Hsp90ab1	Heat shock protein HSP 90-beta OS=Mus musculus OX=10090 GN=Hsp90ab1 PE=1 SV=3	83.281	724	0.924	-0.114036		2	35.6228	35.7369
P11688	Itga5	Integrin alpha-5 OS=Mus musculus OX=10090 GN=Itga5 PE=1 SV=3	115.043	1053	1.26077	0.334308		2	27.7824	27.4481
P11835	Itgb2	Integrin beta-2 OS=Mus musculus OX=10090 GN=Itgb2 PE=1 SV=2	85.026	771	1.03239	0.0459928		2	30.1076	30.0616
P11881	Itpr1	Inositol 1,4,5-trisphosphate receptor type 1 OS=Mus musculus OX=10090 GN=Itpr1 PE=1 SV=2	313.167	2749	0.765587	-0.385362		2	24.5867	24.9721
P11928	Oas1a	2'-5'-oligoadenylate synthase 1A OS=Mus musculus OX=10090 GN=Oas1a PE=1 SV=2	42.429	367	1.23921	0.309415		2	27.3056	26.9961
P11983	Tcp1	T-complex protein 1 subunit alpha OS=Mus musculus OX=10090 GN=Tcp1 PE=1 SV=3	60.449	556	1.01352	0.0193687		2	33.2034	33.1841
P12265	Gusb	Beta-glucuronidase OS=Mus musculus OX=10090 GN=Gusb PE=1 SV=2	74.195	648	1.15397	0.206606		2	29.2446	29.038
P12367	Prkar2a	cAMP-dependent protein kinase type II-alpha regulatory subunit OS=Mus musculus OX=10090 GN=Prkar2a PE=1 SV=2	45.389	401	0.85806	-0.220849		2	28.8497	29.0705
P12382	Pfkl	ATP-dependent 6-phosphofructokinase, liver type OS=Mus musculus OX=10090 GN=Pfkl PE=1 SV=4	85.36	780	1.05109	0.0718807		2	30.8211	30.7492
P12787	Cox5a	Cytochrome c oxidase subunit 5A, mitochondrial OS=Mus musculus OX=10090 GN=Cox5a PE=1 SV=2	16.101	146	0.925208	-0.11215		2	30.4394	30.5515
P12815	Pdcd6	Programmed cell death protein 6 OS=Mus musculus OX=10090 GN=Pdcd6 PE=1 SV=2	21.867	191	1.16385	0.218906		2	29.2281	29.0092
P12970	Rpl7a	60S ribosomal protein L7a OS=Mus musculus OX=10090 GN=Rpl7a PE=1 SV=2	29.977	266	1.04219	0.0596148		2	32.3707	32.3111
P13020	Gsn	Gelsolin OS=Mus musculus OX=10090 GN=Gsn PE=1 SV=3	85.942	780	1.06138	0.0859368		2	33.4594	33.3735
P13439	Umps	Uridine 5'-monophosphate synthase OS=Mus musculus OX=10090 GN=Umps PE=1 SV=3	52.292	481	1.01458	0.0208785		2	31.0436	31.0227
P13597	Icam1	Intercellular adhesion molecule 1 OS=Mus musculus OX=10090 GN=Icam1 PE=1 SV=1	58.844	537	0.983253	-0.024365		2	26.4441	26.4685
P13808	Slc4a2	Anion exchange protein 2 OS=Mus musculus OX=10090 GN=Slc4a2 PE=1 SV=1	136.814	1237	1.17092	0.227644		2	24.5048	24.2772
P13864	Dnmt1	DNA (cytosine-5)-methyltransferase 1 OS=Mus musculus OX=10090 GN=Dnmt1 PE=1 SV=5	183.189	1620	0.926886	-0.109536		2	30.5991	30.7087
P14069	S100a6	Protein S100-A6 OS=Mus musculus OX=10090 GN=S100a6 PE=1 SV=3	10.051	89	0.927894	-0.107968		2	29.3241	29.4321
P14115	Rpl27a	60S ribosomal protein L27a OS=Mus musculus OX=10090 GN=Rpl27a PE=1 SV=5	16.605	148	0.997308	-0.00388829		2	30.9505	30.9544
P14131	Rps16	40S ribosomal protein S16 OS=Mus musculus OX=10090 GN=Rps16 PE=1 SV=4	16.445	146	0.930333	-0.104181		2	31.9945	32.0987
P14148	Rpl7	60S ribosomal protein L7 OS=Mus musculus OX=10090 GN=Rpl7 PE=1 SV=2	31.42	270	0.95434	-0.0674252		2	32.9986	33.0661
P14152	Mdh1	Malate dehydrogenase, cytoplasmic OS=Mus musculus OX=10090 GN=Mdh1 PE=1 SV=3	36.511	334	1.0203	0.0289913		2	31.9598	31.9308
P14206	Rpsa	40S ribosomal protein SA OS=Mus musculus OX=10090 GN=Rpsa PE=1 SV=4	32.838	295	0.938368	-0.0917738		2	33.2285	33.3203
P14211	Calr	Calreticulin OS=Mus musculus OX=10090 GN=Calr PE=1 SV=1	47.995	416	1.01326	0.019		2	34.0269	34.0079
P14576	Srp54	Signal recognition particle 54 kDa protein OS=Mus musculus OX=10090 GN=Srp54 PE=1 SV=2	55.721	504	1.05377	0.0755662		2	29.1899	29.1143
P14685	Psmd3	26S proteasome non-ATPase regulatory subunit 3 OS=Mus musculus OX=10090 GN=Psmd3 PE=1 SV=3	60.718	530	1.03147	0.0447064		2	30.7836	30.7389
P14733	Lmnb1	Lamin-B1 OS=Mus musculus OX=10090 GN=Lmnb1 PE=1 SV=3	66.786	588	0.923081	-0.115471		2	30.6345	30.75
P14824	Anxa6	Annexin A6 OS=Mus musculus OX=10090 GN=Anxa6 PE=1 SV=3	75.885	673	1.02558	0.0364344		2	30.9124	30.876
P14869	Rplp0	60S acidic ribosomal protein P0 OS=Mus musculus OX=10090 GN=Rplp0 PE=1 SV=3	34.216	317	0.912235	-0.132523		2	33.2266	33.3591
P14901	Hmox1	Heme oxygenase 1 OS=Mus musculus OX=10090 GN=Hmox1 PE=1 SV=1	32.929	289	1.02484	0.0354032		2	27.8973	27.8619
P15105	Glul	Glutamine synthetase OS=Mus musculus OX=10090 GN=Glul PE=1 SV=6	42.12	373	0.81895	-0.288153		2	28.4718	28.7599
P15307	Rel	Proto-oncogene c-Rel OS=Mus musculus OX=10090 GN=Rel PE=1 SV=2	64.96	587	1.35759	0.44105		2	24.9669	24.5259
P15379	Cd44	CD44 antigen OS=Mus musculus OX=10090 GN=Cd44 PE=1 SV=3	85.617	778	1.08986	0.124137		2	29.8348	29.7107
P15532	Nme1	Nucleoside diphosphate kinase A OS=Mus musculus OX=10090 GN=Nme1 PE=1 SV=1	17.208	152	0.899726	-0.152443		2	31.4276	31.58
P15535	B4galt1	Beta-1,4-galactosyltransferase 1 OS=Mus musculus OX=10090 GN=B4galt1 PE=1 SV=1	44.411	399	0.974649	-0.0370453		2	22.7022	22.7393
P15626	Gstm2	Glutathione S-transferase Mu 2 OS=Mus musculus OX=10090 GN=Gstm2 PE=1 SV=2	25.717	218	1.11107	0.151953		2	28.7345	28.5826
P15864	H1-2	Histone H1.2 OS=Mus musculus OX=10090 GN=H1-2 PE=1 SV=2	21.267	212	0.92551	-0.111679		2	32.9025	33.0142
P15920	Atp6v0a2	V-type proton ATPase 116 kDa subunit a 2 OS=Mus musculus OX=10090 GN=Atp6v0a2 PE=1 SV=2	98.145	856	1.33978	0.421996		2	25.8906	25.4686
P16045	Lgals1	Galectin-1 OS=Mus musculus OX=10090 GN=Lgals1 PE=1 SV=3	14.866	135	0.898396	-0.154577		2	33.3463	33.5008
P16110	Lgals3	Galectin-3 OS=Mus musculus OX=10090 GN=Lgals3 PE=1 SV=3	27.515	264	1.17042	0.227028		2	32.4198	32.1928
P16254	Srp14	Signal recognition particle 14 kDa protein OS=Mus musculus OX=10090 GN=Srp14 PE=1 SV=1	12.51	110	1.00212	0.00305591		2	27.664	27.661
P16330	Cnp	2',3'-cyclic-nucleotide 3'-phosphodiesterase OS=Mus musculus OX=10090 GN=Cnp PE=1 SV=3	47.123	420	0.758171	-0.399405		2	26.0815	26.4809
P16332	Mmut	Methylmalonyl-CoA mutase, mitochondrial OS=Mus musculus OX=10090 GN=Mmut PE=1 SV=2	82.844	748	0.890715	-0.166964		2	28.0476	28.2146
P16460	Ass1	Argininosuccinate synthase OS=Mus musculus OX=10090 GN=Ass1 PE=1 SV=1	46.584	412	0.931108	-0.10298		2	28.0365	28.1395
P16546	Sptan1	Spectrin alpha chain, non-erythrocytic 1 OS=Mus musculus OX=10090 GN=Sptan1 PE=1 SV=4	284.597	2472	1.0155	0.0221868		2	27.0428	27.0206
P16675	Ctsa	Lysosomal protective protein OS=Mus musculus OX=10090 GN=Ctsa PE=1 SV=1	53.844	474	0.962133	-0.0556917		2	29.8967	29.9524
P16858	Gapdh	Glyceraldehyde-3-phosphate dehydrogenase OS=Mus musculus OX=10090 GN=Gapdh PE=1 SV=2	35.81	333	0.866859	-0.206131		2	34.5201	34.7262
P16879	Fes	Tyrosine-protein kinase Fes/Fps OS=Mus musculus OX=10090 GN=Fes PE=1 SV=2	93.779	822	0.954183	-0.0676617		2	23.4546	23.5223
P17047	Lamp2	Lysosome-associated membrane glycoprotein 2 OS=Mus musculus OX=10090 GN=Lamp2 PE=1 SV=2	45.681	415	1.25437	0.326964		2	29.6716	29.3446
P17095	Hmga1	High mobility group protein HMG-I/HMG-Y OS=Mus musculus OX=10090 GN=Hmga1 PE=1 SV=4	11.614	107	0.911105	-0.134311		2	29.291	29.4253
P17182	Eno1	Alpha-enolase OS=Mus musculus OX=10090 GN=Eno1 PE=1 SV=3	47.141	434	1.00884	0.0126913		2	35.3554	35.3427
P17225	Ptbp1	Polypyrimidine tract-binding protein 1 OS=Mus musculus OX=10090 GN=Ptbp1 PE=1 SV=3	59.322	555	0.939337	-0.0902856		2	31.2979	31.3882
P17426	Ap2a1	AP-2 complex subunit alpha-1 OS=Mus musculus OX=10090 GN=Ap2a1 PE=1 SV=1	107.664	977	0.884477	-0.177104		2	29.4933	29.6704
P17427	Ap2a2	AP-2 complex subunit alpha-2 OS=Mus musculus OX=10090 GN=Ap2a2 PE=1 SV=2	104.017	938	0.953043	-0.0693863		2	28.7634	28.8327
P17439	Gba1	Lysosomal acid glucosylceramidase OS=Mus musculus OX=10090 GN=Gba1 PE=1 SV=1	57.622	515	1.06648	0.0928589		2	29.5933	29.5004
P17563	Selenbp1	Methanethiol oxidase OS=Mus musculus OX=10090 GN=Selenbp1 PE=1 SV=2	52.514	472	1.08871	0.122618		2	27.9886	27.866
P17665	Cox7c	Cytochrome c oxidase subunit 7C, mitochondrial OS=Mus musculus OX=10090 GN=Cox7c PE=1 SV=1	7.333	63	1.07959	0.110478		2	28.0304	27.9199
P17710	Hk1	Hexokinase-1 OS=Mus musculus OX=10090 GN=Hk1 PE=1 SV=3	108.303	974	1.02261	0.0322576		2	31.4033	31.3711
P17742	Ppia	Peptidyl-prolyl cis-trans isomerase A OS=Mus musculus OX=10090 GN=Ppia PE=1 SV=2	17.971	164	0.929956	-0.104766		2	34.6504	34.7551
P17751	Tpi1	Triosephosphate isomerase OS=Mus musculus OX=10090 GN=Tpi1 PE=1 SV=5	26.713	249	0.958034	-0.0618516		2	34.1892	34.251
P17809	Slc2a1	Solute carrier family 2, facilitated glucose transporter member 1 OS=Mus musculus OX=10090 GN=Slc2a1 PE=1 SV=4	53.985	492	1.20731	0.271791		2	27.9618	27.6901
P17918	Pcna	Proliferating cell nuclear antigen OS=Mus musculus OX=10090 GN=Pcna PE=1 SV=2	28.785	261	1.01054	0.0151242		2	32.9743	32.9592
P18052	Ptpra	Receptor-type tyrosine-protein phosphatase alpha OS=Mus musculus OX=10090 GN=Ptpra PE=1 SV=3	93.698	829	0.842564	-0.247142		2	27.4521	27.6993
P18155	Mthfd2	Bifunctional methylenetetrahydrofolate dehydrogenase/cyclohydrolase, mitochondrial OS=Mus musculus OX=10090 GN=Mthfd2 PE=1 SV=1	37.863	350	1.08775	0.121343		2	29.6844	29.5631
P18181	Cd48	CD48 antigen OS=Mus musculus OX=10090 GN=Cd48 PE=1 SV=1	27.383	240	0.992262	-0.0112071		2	26.5571	26.5683
P18242	Ctsd	Cathepsin D OS=Mus musculus OX=10090 GN=Ctsd PE=1 SV=1	44.954	410	0.890048	-0.168045		2	31.4035	31.5715
P18572	Bsg	Basigin OS=Mus musculus OX=10090 GN=Bsg PE=1 SV=2	42.445	389	1.40866	0.494327		2	27.128	26.6337
P18653	Rps6ka1	Ribosomal protein S6 kinase alpha-1 OS=Mus musculus OX=10090 GN=Rps6ka1 PE=1 SV=1	81.595	724	1.07999	0.111019		2	28.7842	28.6732
P18654	Rps6ka3	Ribosomal protein S6 kinase alpha-3 OS=Mus musculus OX=10090 GN=Rps6ka3 PE=1 SV=2	83.694	740	1.1349	0.18257		2	29.2642	29.0816
P18760	Cfl1	Cofilin-1 OS=Mus musculus OX=10090 GN=Cfl1 PE=1 SV=3	18.56	166	1.02757	0.0392405		2	33.9229	33.8837
P19096	Fasn	Fatty acid synthase OS=Mus musculus OX=10090 GN=Fasn PE=1 SV=2	272.428	2504	0.896088	-0.158288		2	32.8729	33.0312
P19157	Gstp1	Glutathione S-transferase P 1 OS=Mus musculus OX=10090 GN=Gstp1 PE=1 SV=2	23.609	210	0.904194	-0.145296		2	31.4536	31.5989
P19253	Rpl13a	60S ribosomal protein L13a OS=Mus musculus OX=10090 GN=Rpl13a PE=1 SV=4	23.464	203	0.942199	-0.0858966		2	31.2831	31.369
P19536	Cox5b	Cytochrome c oxidase subunit 5B, mitochondrial OS=Mus musculus OX=10090 GN=Cox5b PE=1 SV=1	13.813	128	0.933582	-0.0991508		2	28.1357	28.2348
P19783	Cox4i1	Cytochrome c oxidase subunit 4 isoform 1, mitochondrial OS=Mus musculus OX=10090 GN=Cox4i1 PE=1 SV=2	19.53	169	0.938786	-0.0911322		2	30.8082	30.8994
P19973	Lsp1	Lymphocyte-specific protein 1 OS=Mus musculus OX=10090 GN=Lsp1 PE=1 SV=2	36.714	330	0.939785	-0.0895977		2	31.1455	31.2351
P20029	Hspa5	Endoplasmic reticulum chaperone BiP OS=Mus musculus OX=10090 GN=Hspa5 PE=1 SV=3	72.422	655	1.01396	0.0200074		2	34.5772	34.5572
P20060	Hexb	Beta-hexosaminidase subunit beta OS=Mus musculus OX=10090 GN=Hexb PE=1 SV=2	61.116	536	1.0429	0.0605952		2	29.7505	29.6899
P20108	Prdx3	Thioredoxin-dependent peroxide reductase, mitochondrial OS=Mus musculus OX=10090 GN=Prdx3 PE=1 SV=1	28.127	257	1.06253	0.0875101		2	30.8282	30.7407
P20152	Vim	Vimentin OS=Mus musculus OX=10090 GN=Vim PE=1 SV=3	53.688	466	1.02201	0.0314127		2	35.1409	35.1095
P20491	Fcer1g	High affinity immunoglobulin epsilon receptor subunit gamma OS=Mus musculus OX=10090 GN=Fcer1g PE=1 SV=1	9.652	86	0.95769	-0.0623688		2	27.7511	27.8135
P20664	Prim1	DNA primase small subunit OS=Mus musculus OX=10090 GN=Prim1 PE=1 SV=1	49.295	417	1.16444	0.219633		2	27.9697	27.7501
P20934	Evi2a	Protein EVI2A OS=Mus musculus OX=10090 GN=Evi2a PE=1 SV=2	24.087	223	1.13678	0.184959		2	24.6258	24.4408
P21107	Tpm3	Tropomyosin alpha-3 chain OS=Mus musculus OX=10090 GN=Tpm3 PE=1 SV=3	32.994	285	1.07219	0.100565		2	32.1773	32.0767
P21126	Ubl4a	Ubiquitin-like protein 4A OS=Mus musculus OX=10090 GN=Ubl4a PE=1 SV=1	17.801	157	0.984275	-0.0228671		2	28.3746	28.3974
P21279	Gnaq	Guanine nucleotide-binding protein G(q) subunit alpha OS=Mus musculus OX=10090 GN=Gnaq PE=1 SV=4	42.158	359	1.13133	0.178014		2	26.5142	26.3362
P21460	Cst3	Cystatin-C OS=Mus musculus OX=10090 GN=Cst3 PE=1 SV=2	15.531	140	0.901889	-0.148978		2	24.7764	24.9253
P21550	Eno3	Beta-enolase OS=Mus musculus OX=10090 GN=Eno3 PE=1 SV=3	47.025	434	1.05804	0.081395		2	30.2262	30.1448
P21619	Lmnb2	Lamin-B2 OS=Mus musculus OX=10090 GN=Lmnb2 PE=1 SV=2	67.318	596	0.991495	-0.0123229		2	27.8943	27.9066
P21956	Mfge8	Lactadherin OS=Mus musculus OX=10090 GN=Mfge8 PE=1 SV=3	51.241	463	1.17423	0.231718		2	28.8503	28.6186
P21958	Tap1	Antigen peptide transporter 1 OS=Mus musculus OX=10090 GN=Tap1 PE=1 SV=3	78.864	724	1.12281	0.167115		2	26.0823	25.9152
P21995	Emb	Embigin OS=Mus musculus OX=10090 GN=Emb PE=1 SV=2	37.064	330	1.1389	0.187641		2	30.0798	29.8921
P22227	Zfp42	Zinc finger protein 42 OS=Mus musculus OX=10090 GN=Zfp42 PE=1 SV=1	32.398	288	1.43939	0.525461		2	24.5834	24.058
P22315	Fech	Ferrochelatase, mitochondrial OS=Mus musculus OX=10090 GN=Fech PE=1 SV=3	47.422	422	0.906234	-0.142044		2	25.3771	25.5192
P22366	Myd88	Myeloid differentiation primary response protein MyD88 OS=Mus musculus OX=10090 GN=Myd88 PE=1 SV=3	33.753	296	1.05744	0.0805692		2	24.5882	24.5077
P22437	Ptgs1	Prostaglandin G/H synthase 1 OS=Mus musculus OX=10090 GN=Ptgs1 PE=1 SV=1	69.042	602	0.919261	-0.121453		2	27.9364	28.0579
P22682	Cbl	E3 ubiquitin-protein ligase CBL OS=Mus musculus OX=10090 GN=Cbl PE=1 SV=3	100.564	913	1.21909	0.285802		2	26.8017	26.5159
P22892	Ap1g1	AP-1 complex subunit gamma-1 OS=Mus musculus OX=10090 GN=Ap1g1 PE=1 SV=3	91.35	822	1.10024	0.137817		2	28.9671	28.8293
P22907	Hmbs	Porphobilinogen deaminase OS=Mus musculus OX=10090 GN=Hmbs PE=1 SV=2	39.344	361	1.03741	0.0529808		2	28.2374	28.1844
P23116	Eif3a	Eukaryotic translation initiation factor 3 subunit A OS=Mus musculus OX=10090 GN=Eif3a PE=1 SV=5	161.936	1344	1.00711	0.0102248		2	32.1562	32.1459
P23198	Cbx3	Chromobox protein homolog 3 OS=Mus musculus OX=10090 GN=Cbx3 PE=1 SV=2	20.855	183	0.875781	-0.191358		2	30.3558	30.5472
P23249	Mov10	Putative helicase MOV-10 OS=Mus musculus OX=10090 GN=Mov10 PE=1 SV=2	113.583	1004	0.985865	-0.0205377		2	28.0117	28.0322
P23475	Xrcc6	X-ray repair cross-complementing protein 6 OS=Mus musculus OX=10090 GN=Xrcc6 PE=1 SV=5	69.484	608	1.23467	0.304131		2	28.2271	27.923
P23492	Pnp	Purine nucleoside phosphorylase OS=Mus musculus OX=10090 GN=Pnp PE=1 SV=2	32.277	289	1.04783	0.0674028		2	31.0129	30.9454
P23506	Pcmt1	Protein-L-isoaspartate(D-aspartate) O-methyltransferase OS=Mus musculus OX=10090 GN=Pcmt1 PE=1 SV=3	24.634	227	0.892276	-0.164438		2	28.1492	28.3137
P23591	Gfus	GDP-L-fucose synthase OS=Mus musculus OX=10090 GN=Gfus PE=1 SV=3	35.878	321	1.03805	0.0538745		2	29.7654	29.7115
P23780	Glb1	Beta-galactosidase OS=Mus musculus OX=10090 GN=Glb1 PE=1 SV=1	73.121	647	1.1023	0.140522		2	28.0847	27.9442
P24270	Cat	Catalase OS=Mus musculus OX=10090 GN=Cat PE=1 SV=4	59.795	527	0.970949	-0.0425321		2	30.4306	30.4731
P24288	Bcat1	Branched-chain-amino-acid aminotransferase, cytosolic OS=Mus musculus OX=10090 GN=Bcat1 PE=1 SV=2	42.791	386	1.00973	0.0139678		2	27.2236	27.2096
P24369	Ppib	Peptidyl-prolyl cis-trans isomerase B OS=Mus musculus OX=10090 GN=Ppib PE=1 SV=2	23.713	216	1.05626	0.0789669		2	31.277	31.1981
P24452	Capg	Macrophage-capping protein OS=Mus musculus OX=10090 GN=Capg PE=1 SV=2	39.24	352	1.04136	0.0584636		2	32.3873	32.3289
P24527	Lta4h	Leukotriene A-4 hydrolase OS=Mus musculus OX=10090 GN=Lta4h PE=1 SV=4	69.051	611	0.987415	-0.0182721		2	30.261	30.2793
P24547	Impdh2	Inosine-5'-monophosphate dehydrogenase 2 OS=Mus musculus OX=10090 GN=Impdh2 PE=1 SV=2	55.815	514	1.04908	0.0691225		2	32.9182	32.8491
P24638	Acp2	Lysosomal acid phosphatase OS=Mus musculus OX=10090 GN=Acp2 PE=1 SV=2	48.509	423	1.17821	0.236591		2	25.3879	25.1514
P24668	M6pr	Cation-dependent mannose-6-phosphate receptor OS=Mus musculus OX=10090 GN=M6pr PE=1 SV=1	31.172	278	1.00278	0.00400077		2	28.9439	28.9399
P24788	Cdk11b	Cyclin-dependent kinase 11B OS=Mus musculus OX=10090 GN=Cdk11b PE=1 SV=2	91.513	784	1.0395	0.0558873		2	26.3271	26.2713
P24860	Ccnb1	G2/mitotic-specific cyclin-B1 OS=Mus musculus OX=10090 GN=Ccnb1 PE=1 SV=3	48.052	430	0.708521	-0.497117		2	26.9764	27.4735
P25085	Il1rn	Interleukin-1 receptor antagonist protein OS=Mus musculus OX=10090 GN=Il1rn PE=2 SV=1	20.274	178	1.35519	0.438496		2	26.366	25.9276
P25206	Mcm3	DNA replication licensing factor MCM3 OS=Mus musculus OX=10090 GN=Mcm3 PE=1 SV=2	91.546	812	0.903716	-0.146059		2	31.639	31.7851
P25444	Rps2	40S ribosomal protein S2 OS=Mus musculus OX=10090 GN=Rps2 PE=1 SV=3	31.231	293	0.920506	-0.119502		2	32.7532	32.8727
P25799	Nfkb1	Nuclear factor NF-kappa-B p105 subunit OS=Mus musculus OX=10090 GN=Nfkb1 PE=1 SV=2	105.615	971	1.00533	0.00767601		2	24.9075	24.8998
P25911	Lyn	Tyrosine-protein kinase Lyn OS=Mus musculus OX=10090 GN=Lyn PE=1 SV=4	58.812	512	1.12611	0.171349		2	28.2673	28.0959
P25976	Ubtf	Nucleolar transcription factor 1 OS=Mus musculus OX=10090 GN=Ubtf PE=1 SV=1	89.509	765	0.892891	-0.163443		2	29.397	29.5604
P26039	Tln1	Talin-1 OS=Mus musculus OX=10090 GN=Tln1 PE=1 SV=2	269.821	2541	1.02917	0.0414806		2	32.9967	32.9552
P26040	Ezr	Ezrin OS=Mus musculus OX=10090 GN=Ezr PE=1 SV=3	69.407	586	1.01071	0.0153727		2	29.4969	29.4815
P26041	Msn	Moesin OS=Mus musculus OX=10090 GN=Msn PE=1 SV=3	67.767	577	1.0434	0.061299		2	33.4496	33.3883
P26043	Rdx	Radixin OS=Mus musculus OX=10090 GN=Rdx PE=1 SV=3	68.543	583	0.947749	-0.0774224		2	29.7125	29.7899
P26151	Fcgr1	High affinity immunoglobulin gamma Fc receptor I OS=Mus musculus OX=10090 GN=Fcgr1 PE=1 SV=1	44.888	404	0.927071	-0.109249		2	26.936	27.0452
P26350	Ptma	Prothymosin alpha OS=Mus musculus OX=10090 GN=Ptma PE=1 SV=2	12.254	111	0.884083	-0.177746		2	33.3128	33.4906
P26369	U2af2	Splicing factor U2AF 65 kDa subunit OS=Mus musculus OX=10090 GN=U2af2 PE=1 SV=3	53.517	475	1.01328	0.0190297		2	30.7824	30.7634
P26443	Glud1	Glutamate dehydrogenase 1, mitochondrial OS=Mus musculus OX=10090 GN=Glud1 PE=1 SV=1	61.337	558	0.99649	-0.0050726		2	31.5533	31.5584
P26450	Pik3r1	Phosphatidylinositol 3-kinase regulatory subunit alpha OS=Mus musculus OX=10090 GN=Pik3r1 PE=1 SV=2	83.517	724	0.921378	-0.118135		2	28.9049	29.0231
P26516	Psmd7	26S proteasome non-ATPase regulatory subunit 7 OS=Mus musculus OX=10090 GN=Psmd7 PE=1 SV=2	36.54	321	1.08432	0.116786		2	30.7973	30.6805
P26638	Sars1	Serine--tRNA ligase, cytoplasmic OS=Mus musculus OX=10090 GN=Sars1 PE=1 SV=3	58.389	512	1.02196	0.0313375		2	31.7312	31.6999
P26883	Fkbp1a	Peptidyl-prolyl cis-trans isomerase FKBP1A OS=Mus musculus OX=10090 GN=Fkbp1a PE=1 SV=2	11.923	108	1.16287	0.217694		2	30.5468	30.3291
P27046	Man2a1	Alpha-mannosidase 2 OS=Mus musculus OX=10090 GN=Man2a1 PE=1 SV=2	131.631	1150	0.912436	-0.132204		2	26.8564	26.9886
P27048	Snrpb	Small nuclear ribonucleoprotein-associated protein B OS=Mus musculus OX=10090 GN=Snrpb PE=1 SV=1	23.656	231	0.899867	-0.152216		2	28.9964	29.1486
P27546	Map4	Microtubule-associated protein 4 OS=Mus musculus OX=10090 GN=Map4 PE=1 SV=3	117.429	1125	0.954294	-0.0674944		2	29.3507	29.4182
P27601	Gna13	Guanine nucleotide-binding protein subunit alpha-13 OS=Mus musculus OX=10090 GN=Gna13 PE=1 SV=1	44.055	377	0.975467	-0.0358343		2	27.3459	27.3817
P27612	Plaa	Phospholipase A-2-activating protein OS=Mus musculus OX=10090 GN=Plaa PE=1 SV=4	87.221	794	1.10219	0.14037		2	29.5847	29.4443
P27641	Xrcc5	X-ray repair cross-complementing protein 5 OS=Mus musculus OX=10090 GN=Xrcc5 PE=1 SV=4	83.057	732	1.05669	0.0795511		2	26.6532	26.5737
P27659	Rpl3	60S ribosomal protein L3 OS=Mus musculus OX=10090 GN=Rpl3 PE=1 SV=3	46.11	403	0.974898	-0.0366774		2	31.9388	31.9755
P27661	H2ax	Histone H2AX OS=Mus musculus OX=10090 GN=H2ax PE=1 SV=2	15.143	143	0.79879	-0.324112		2	32.1816	32.5057
P27773	Pdia3	Protein disulfide-isomerase A3 OS=Mus musculus OX=10090 GN=Pdia3 PE=1 SV=2	56.678	505	0.96852	-0.0461467		2	34.2736	34.3197
P27870	Vav1	Proto-oncogene vav OS=Mus musculus OX=10090 GN=Vav1 PE=1 SV=1	98.137	845	1.05604	0.0786588		2	28.9616	28.883
P28063	Psmb8	Proteasome subunit beta type-8 OS=Mus musculus OX=10090 GN=Psmb8 PE=1 SV=2	30.26	276	1.0038	0.00546691		2	29.3566	29.3512
P28271	Aco1	Cytoplasmic aconitate hydratase OS=Mus musculus OX=10090 GN=Aco1 PE=1 SV=3	98.126	889	1.03794	0.0537291		2	27.4035	27.3498
P28352	Apex1	DNA-(apurinic or apyrimidinic site) endonuclease OS=Mus musculus OX=10090 GN=Apex1 PE=1 SV=2	35.49	317	0.993434	-0.00950354		2	32.7367	32.7462
P28474	Adh5	Alcohol dehydrogenase class-3 OS=Mus musculus OX=10090 GN=Adh5 PE=1 SV=3	39.548	374	1.00092	0.00132075		2	30.8734	30.8721
P28574	Max	Protein max OS=Mus musculus OX=10090 GN=Max PE=1 SV=2	18.245	160	0.862345	-0.213662		2	26.8448	27.0585
P28650	Adss1	Adenylosuccinate synthetase isozyme 1 OS=Mus musculus OX=10090 GN=Adss1 PE=1 SV=2	50.254	457	1.28898	0.366231		2	30.3152	29.9489
P28656	Nap1l1	Nucleosome assembly protein 1-like 1 OS=Mus musculus OX=10090 GN=Nap1l1 PE=1 SV=2	45.345	391	1.00719	0.0103385		2	32.0793	32.0689
P28658	Atxn10	Ataxin-10 OS=Mus musculus OX=10090 GN=Atxn10 PE=1 SV=2	53.707	475	0.908195	-0.138925		2	30.5875	30.7265
P28659	Celf1	CUGBP Elav-like family member 1 OS=Mus musculus OX=10090 GN=Celf1 PE=1 SV=2	52.107	486	0.773328	-0.370847		2	26.0794	26.4503
P28667	Marcksl1	MARCKS-related protein OS=Mus musculus OX=10090 GN=Marcksl1 PE=1 SV=2	20.165	200	0.889674	-0.168651		2	27.54	27.7087
P28704	Rxrb	Retinoic acid receptor RXR-beta OS=Mus musculus OX=10090 GN=Rxrb PE=1 SV=2	55.866	520	0.891216	-0.166153		2	26.5389	26.705
P28740	Kif2a	Kinesin-like protein KIF2A OS=Mus musculus OX=10090 GN=Kif2a PE=1 SV=2	79.756	705	1.06017	0.0842986		2	27.5803	27.496
P28798	Grn	Progranulin OS=Mus musculus OX=10090 GN=Grn PE=1 SV=2	63.458	589	0.701246	-0.512007		2	24.3877	24.8997
P28867	Prkcd	Protein kinase C delta type OS=Mus musculus OX=10090 GN=Prkcd PE=1 SV=3	77.547	674	0.918215	-0.123096		2	28.8292	28.9523
P29037	Tbp	TATA-box-binding protein OS=Mus musculus OX=10090 GN=Tbp PE=1 SV=1	34.709	316	1.09613	0.132414		2	26.772	26.6396
P29341	Pabpc1	Polyadenylate-binding protein 1 OS=Mus musculus OX=10090 GN=Pabpc1 PE=1 SV=2	70.671	636	0.968652	-0.0459504		2	32.9342	32.9801
P29351	Ptpn6	Tyrosine-protein phosphatase non-receptor type 6 OS=Mus musculus OX=10090 GN=Ptpn6 PE=1 SV=2	67.559	595	0.964855	-0.0516153		2	31.9876	32.0392
P29391	Ftl1	Ferritin light chain 1 OS=Mus musculus OX=10090 GN=Ftl1 PE=1 SV=2	20.802	183	0.846777	-0.239947		2	28.81	29.05
P29416	Hexa	Beta-hexosaminidase subunit alpha OS=Mus musculus OX=10090 GN=Hexa PE=1 SV=2	60.613	528	0.953354	-0.0689164		2	28.183	28.2519
P29452	Casp1	Caspase-1 OS=Mus musculus OX=10090 GN=Casp1 PE=1 SV=1	45.64	402	0.832421	-0.264615		2	27.945	28.2096
P29595	Nedd8	NEDD8 OS=Mus musculus OX=10090 GN=Nedd8 PE=1 SV=2	8.972	81	1.20685	0.271247		2	28.0227	27.7515
P29758	Oat	Ornithine aminotransferase, mitochondrial OS=Mus musculus OX=10090 GN=Oat PE=1 SV=1	48.355	439	1.05737	0.0804869		2	31.722	31.6415
P30204	Msr1	Macrophage scavenger receptor types I and II OS=Mus musculus OX=10090 GN=Msr1 PE=1 SV=3	50.17	458	0.715155	-0.483671		2	26.0019	26.4855
P30285	Cdk4	Cyclin-dependent kinase 4 OS=Mus musculus OX=10090 GN=Cdk4 PE=1 SV=1	33.751	303	1.04163	0.058845		2	26.1678	26.1089
P30355	Alox5ap	Arachidonate 5-lipoxygenase-activating protein OS=Mus musculus OX=10090 GN=Alox5ap PE=1 SV=2	18.136	161	1.42368	0.50962		2	27.3506	26.841
P30412	Ppic	Peptidyl-prolyl cis-trans isomerase C OS=Mus musculus OX=10090 GN=Ppic PE=1 SV=1	22.794	212	1.02081	0.0297089		2	27.9864	27.9567
P30416	Fkbp4	Peptidyl-prolyl cis-trans isomerase FKBP4 OS=Mus musculus OX=10090 GN=Fkbp4 PE=1 SV=5	51.572	458	1.00323	0.00465536		2	31.1164	31.1118
P30681	Hmgb2	High mobility group protein B2 OS=Mus musculus OX=10090 GN=Hmgb2 PE=1 SV=3	24.162	210	0.816931	-0.291715		2	31.5178	31.8095
P30999	Ctnnd1	Catenin delta-1 OS=Mus musculus OX=10090 GN=Ctnnd1 PE=1 SV=2	104.925	938	0.902448	-0.148084		2	28.1886	28.3367
P31230	Aimp1	Aminoacyl tRNA synthase complex-interacting multifunctional protein 1 OS=Mus musculus OX=10090 GN=Aimp1 PE=1 SV=2	33.997	310	1.07889	0.109542		2	30.5074	30.3978
P31266	Rbpj	Recombining binding protein suppressor of hairless OS=Mus musculus OX=10090 GN=Rbpj PE=1 SV=1	58.537	526	1.03618	0.051281		2	28.0493	27.998
P31324	Prkar2b	cAMP-dependent protein kinase type II-beta regulatory subunit OS=Mus musculus OX=10090 GN=Prkar2b PE=1 SV=3	46.167	416	1.04938	0.0695334		2	26.0313	25.9618
P31362	Pou2f3	POU domain, class 2, transcription factor 3 OS=Mus musculus OX=10090 GN=Pou2f3 PE=2 SV=3	46.96	431	1.36402	0.447866		2	24.0801	23.6322
P31650	Slc6a11	Sodium- and chloride-dependent GABA transporter 3 OS=Mus musculus OX=10090 GN=Slc6a11 PE=1 SV=2	69.961	627	0.830914	-0.267229		2	25.5241	25.7913
P31750	Akt1	RAC-alpha serine/threonine-protein kinase OS=Mus musculus OX=10090 GN=Akt1 PE=1 SV=2	55.707	480	1.24257	0.313332		2	25.9588	25.6455
P31786	Dbi	Acyl-CoA-binding protein OS=Mus musculus OX=10090 GN=Dbi PE=1 SV=2	10	87	1.24506	0.316211		2	30.5972	30.281
P31938	Map2k1	Dual specificity mitogen-activated protein kinase kinase 1 OS=Mus musculus OX=10090 GN=Map2k1 PE=1 SV=2	43.474	393	0.941164	-0.087482		2	28.5722	28.6597
P31996	Cd68	Macrosialin OS=Mus musculus OX=10090 GN=Cd68 PE=1 SV=1	34.818	326	0.959722	-0.0593122		2	31.0744	31.1338
P32020	Scp2	Sterol carrier protein 2 OS=Mus musculus OX=10090 GN=Scp2 PE=1 SV=3	59.126	547	0.929279	-0.105816		2	28.8581	28.9639
P32067	Ssb	Lupus La protein homolog OS=Mus musculus OX=10090 GN=Ssb PE=1 SV=1	47.756	415	0.9147	-0.128629		2	32.0944	32.223
P32233	Drg1	Developmentally-regulated GTP-binding protein 1 OS=Mus musculus OX=10090 GN=Drg1 PE=1 SV=1	40.512	367	1.01932	0.027611		2	30.0451	30.0174
P32921	Wars1	Tryptophan--tRNA ligase, cytoplasmic OS=Mus musculus OX=10090 GN=Wars1 PE=1 SV=2	54.358	481	1.08241	0.114241		2	30.7895	30.6753
P33174	Kif4	Chromosome-associated kinesin KIF4 OS=Mus musculus OX=10090 GN=Kif4 PE=1 SV=3	139.519	1231	1.03515	0.0498334		2	27.8528	27.803
P33609	Pola1	DNA polymerase alpha catalytic subunit OS=Mus musculus OX=10090 GN=Pola1 PE=1 SV=2	167.34	1465	0.956244	-0.064549		2	28.5862	28.6507
P33610	Prim2	DNA primase large subunit OS=Mus musculus OX=10090 GN=Prim2 PE=1 SV=1	58.408	505	0.867458	-0.205134		2	27.8883	28.0935
P33611	Pola2	DNA polymerase alpha subunit B OS=Mus musculus OX=10090 GN=Pola2 PE=1 SV=2	66.214	600	1.05122	0.0720619		2	26.298	26.226
P34022	Ranbp1	Ran-specific GTPase-activating protein OS=Mus musculus OX=10090 GN=Ranbp1 PE=1 SV=2	23.596	203	1.019	0.0271533		2	31.2189	31.1917
P34152	Ptk2	Focal adhesion kinase 1 OS=Mus musculus OX=10090 GN=Ptk2 PE=1 SV=4	119.243	1052	0.834845	-0.260419		2	24.6845	24.9449
P34884	Mif	Macrophage migration inhibitory factor OS=Mus musculus OX=10090 GN=Mif PE=1 SV=2	12.504	115	1.13446	0.18201		2	32.8443	32.6623
P35123	Usp4	Ubiquitin carboxyl-terminal hydrolase 4 OS=Mus musculus OX=10090 GN=Usp4 PE=1 SV=3	108.343	962	1.00974	0.0139816		2	28.4756	28.4617
P35276	Rab3d	Ras-related protein Rab-3D OS=Mus musculus OX=10090 GN=Rab3d PE=1 SV=1	24.416	219	1.03823	0.0541205		2	26.2929	26.2388
P35278	Rab5c	Ras-related protein Rab-5C OS=Mus musculus OX=10090 GN=Rab5c PE=1 SV=2	23.413	216	1.07017	0.0978413		2	29.413	29.3151
P35279	Rab6a	Ras-related protein Rab-6A OS=Mus musculus OX=10090 GN=Rab6a PE=1 SV=4	23.59	208	1.0259	0.0368875		2	30.2751	30.2382
P35282	Rab21	Ras-related protein Rab-21 OS=Mus musculus OX=10090 GN=Rab21 PE=1 SV=4	24.106	222	1.03321	0.0471307		2	27.145	27.0979
P35283	Rab12	Ras-related protein Rab-12 OS=Mus musculus OX=10090 GN=Rab12 PE=1 SV=3	27.329	243	1.22666	0.294732		2	24.6673	24.3725
P35290	Rab24	Ras-related protein Rab-24 OS=Mus musculus OX=10090 GN=Rab24 PE=1 SV=2	23.144	203	1.10842	0.148499		2	26.6594	26.5109
P35293	Rab18	Ras-related protein Rab-18 OS=Mus musculus OX=10090 GN=Rab18 PE=1 SV=2	23.035	206	0.946277	-0.0796654		2	27.5072	27.5868
P35486	Pdha1	Pyruvate dehydrogenase E1 component subunit alpha, somatic form, mitochondrial OS=Mus musculus OX=10090 GN=Pdha1 PE=1 SV=1	43.232	390	0.911026	-0.134435		2	29.3715	29.5059
P35550	Fbl	rRNA 2'-O-methyltransferase fibrillarin OS=Mus musculus OX=10090 GN=Fbl PE=1 SV=2	34.307	327	0.970535	-0.0431483		2	31.1924	31.2356
P35564	Canx	Calnexin OS=Mus musculus OX=10090 GN=Canx PE=1 SV=1	67.278	591	0.948859	-0.0757348		2	32.5465	32.6222
P35585	Ap1m1	AP-1 complex subunit mu-1 OS=Mus musculus OX=10090 GN=Ap1m1 PE=1 SV=3	48.543	423	1.23297	0.302141		2	28.9831	28.6809
P35601	Rfc1	Replication factor C subunit 1 OS=Mus musculus OX=10090 GN=Rfc1 PE=1 SV=2	125.985	1131	1.01628	0.0232943		2	28.1193	28.096
P35700	Prdx1	Peroxiredoxin-1 OS=Mus musculus OX=10090 GN=Prdx1 PE=1 SV=1	22.177	199	0.944411	-0.0825138		2	33.8542	33.9367
P35761	Ttk	Dual specificity protein kinase TTK OS=Mus musculus OX=10090 GN=Ttk PE=1 SV=1	96.211	856	0.90043	-0.151314		2	25.947	26.0983
P35821	Ptpn1	Tyrosine-protein phosphatase non-receptor type 1 OS=Mus musculus OX=10090 GN=Ptpn1 PE=1 SV=2	49.593	432	0.899241	-0.15322		2	28.3362	28.4894
P35831	Ptpn12	Tyrosine-protein phosphatase non-receptor type 12 OS=Mus musculus OX=10090 GN=Ptpn12 PE=1 SV=3	86.526	775	0.774951	-0.367822		2	26.2474	26.6153
P35922	Fmr1	Fragile X messenger ribonucleoprotein 1 OS=Mus musculus OX=10090 GN=Fmr1 PE=1 SV=1	68.989	614	0.908512	-0.138422		2	26.9681	27.1065
P35951	Ldlr	Low-density lipoprotein receptor OS=Mus musculus OX=10090 GN=Ldlr PE=1 SV=2	94.947	862	1.09669	0.133162		2	25.9219	25.7887
P35979	Rpl12	60S ribosomal protein L12 OS=Mus musculus OX=10090 GN=Rpl12 PE=1 SV=2	17.805	165	1.0131	0.0187735		2	32.5123	32.4935
P35980	Rpl18	60S ribosomal protein L18 OS=Mus musculus OX=10090 GN=Rpl18 PE=1 SV=3	21.645	188	1.08731	0.120764		2	31.748	31.6272
P35991	Btk	Tyrosine-protein kinase BTK OS=Mus musculus OX=10090 GN=Btk PE=1 SV=4	76.437	659	0.809066	-0.305672		2	26.7146	27.0203
P36536	Sar1a	GTP-binding protein SAR1a OS=Mus musculus OX=10090 GN=Sar1a PE=1 SV=1	22.371	198	0.866367	-0.20695		2	27.3848	27.5917
P36552	Cpox	Oxygen-dependent coproporphyrinogen-III oxidase, mitochondrial OS=Mus musculus OX=10090 GN=Cpox PE=1 SV=2	49.715	443	1.07082	0.098715		2	24.4455	24.3468
P36916	Gnl1	Guanine nucleotide-binding protein-like 1 OS=Mus musculus OX=10090 GN=Gnl1 PE=1 SV=4	68.771	607	1.01321	0.0189396		2	27.2557	27.2368
P36993	Ppm1b	Protein phosphatase 1B OS=Mus musculus OX=10090 GN=Ppm1b PE=1 SV=1	42.795	390	0.950584	-0.0731138		2	25.0903	25.1634
P37040	Por	NADPH--cytochrome P450 reductase OS=Mus musculus OX=10090 GN=Por PE=1 SV=2	77.044	678	1.10404	0.14279		2	31.7125	31.5697
P37913	Lig1	DNA ligase 1 OS=Mus musculus OX=10090 GN=Lig1 PE=1 SV=2	102.29	916	1.07772	0.107976		2	30.2377	30.1298
P38060	Hmgcl	Hydroxymethylglutaryl-CoA lyase, mitochondrial OS=Mus musculus OX=10090 GN=Hmgcl PE=1 SV=2	34.239	325	0.876169	-0.19072		2	28.4305	28.6212
P38647	Hspa9	Stress-70 protein, mitochondrial OS=Mus musculus OX=10090 GN=Hspa9 PE=1 SV=3	73.461	679	0.942947	-0.0847515		2	33.4822	33.5669
P39054	Dnm2	Dynamin-2 OS=Mus musculus OX=10090 GN=Dnm2 PE=1 SV=2	98.145	870	0.991193	-0.0127615		2	29.586	29.5987
P39098	Man1a2	Mannosyl-oligosaccharide 1,2-alpha-mannosidase IB OS=Mus musculus OX=10090 GN=Man1a2 PE=1 SV=1	72.871	641	1.19731	0.259796		2	25.8058	25.546
P39749	Fen1	Flap endonuclease 1 OS=Mus musculus OX=10090 GN=Fen1 PE=1 SV=1	42.315	378	1.00289	0.00415723		2	29.9575	29.9534
P40124	Cap1	Adenylyl cyclase-associated protein 1 OS=Mus musculus OX=10090 GN=Cap1 PE=1 SV=4	51.565	474	1.02619	0.0372962		2	33.6416	33.6043
P40142	Tkt	Transketolase OS=Mus musculus OX=10090 GN=Tkt PE=1 SV=1	67.63	623	0.987324	-0.0184041		2	34.0542	34.0726
P40201	Chd1	Chromodomain-helicase-DNA-binding protein 1 OS=Mus musculus OX=10090 GN=Chd1 PE=1 SV=3	196.385	1711	1.14462	0.194872		2	26.2805	26.0856
P40237	Cd82	CD82 antigen OS=Mus musculus OX=10090 GN=Cd82 PE=1 SV=1	29.629	266	1.03526	0.0499905		2	25.2637	25.2137
P40240	Cd9	CD9 antigen OS=Mus musculus OX=10090 GN=Cd9 PE=1 SV=2	25.258	226	1.13565	0.183518		2	29.4331	29.2496
P40336	Vps26a	Vacuolar protein sorting-associated protein 26A OS=Mus musculus OX=10090 GN=Vps26a PE=1 SV=1	38.114	327	1.1217	0.165684		2	29.7705	29.6048
P40630	Tfam	Transcription factor A, mitochondrial OS=Mus musculus OX=10090 GN=Tfam PE=1 SV=2	27.988	243	0.91305	-0.131235		2	26.9114	27.0426
P41105	Rpl28	60S ribosomal protein L28 OS=Mus musculus OX=10090 GN=Rpl28 PE=1 SV=2	15.733	137	0.948753	-0.0758962		2	31.5591	31.635
P41216	Acsl1	Long-chain-fatty-acid--CoA ligase 1 OS=Mus musculus OX=10090 GN=Acsl1 PE=1 SV=2	77.951	699	1.07846	0.10897		2	28.8944	28.7854
P41241	Csk	Tyrosine-protein kinase CSK OS=Mus musculus OX=10090 GN=Csk PE=1 SV=2	50.716	450	1.34272	0.425157		2	27.6115	27.1863
P41251	Slc11a1	Natural resistance-associated macrophage protein 1 OS=Mus musculus OX=10090 GN=Slc11a1 PE=1 SV=2	59.741	548	1.06216	0.0870006		2	24.5505	24.4635
P42082	Cd86	T-lymphocyte activation antigen CD86 OS=Mus musculus OX=10090 GN=Cd86 PE=1 SV=1	34.666	309	0.956827	-0.0636694		2	26.7857	26.8494
P42125	Eci1	Enoyl-CoA delta isomerase 1, mitochondrial OS=Mus musculus OX=10090 GN=Eci1 PE=1 SV=2	32.25	289	0.982167	-0.0259601		2	28.129	28.155
P42208	Septin2	Septin-2 OS=Mus musculus OX=10090 GN=Septin2 PE=1 SV=2	41.526	361	1.08948	0.123639		2	30.625	30.5013
P42225	Stat1	Signal transducer and activator of transcription 1 OS=Mus musculus OX=10090 GN=Stat1 PE=1 SV=1	87.197	749	1.14906	0.200456		2	27.6076	27.4071
P42227	Stat3	Signal transducer and activator of transcription 3 OS=Mus musculus OX=10090 GN=Stat3 PE=1 SV=2	88.054	770	1.058	0.0813404		2	27.4354	27.3541
P42232	Stat5b	Signal transducer and activator of transcription 5B OS=Mus musculus OX=10090 GN=Stat5b PE=1 SV=1	90.002	786	1.01763	0.0252188		2	28.4005	28.3753
P42567	Eps15	Epidermal growth factor receptor substrate 15 OS=Mus musculus OX=10090 GN=Eps15 PE=1 SV=1	98.471	897	1.03957	0.0559818		2	27.7037	27.6477
P42669	Pura	Transcriptional activator protein Pur-alpha OS=Mus musculus OX=10090 GN=Pura PE=1 SV=1	34.884	321	1.01938	0.0276877		2	28.7681	28.7404
P42859	Htt	Huntingtin OS=Mus musculus OX=10090 GN=Htt PE=1 SV=2	344.69	3119	1.00905	0.0130048		2	27.8691	27.8561
P42932	Cct8	T-complex protein 1 subunit theta OS=Mus musculus OX=10090 GN=Cct8 PE=1 SV=3	59.555	548	0.995671	-0.00625957		2	33.3315	33.3378
P43247	Msh2	DNA mismatch repair protein Msh2 OS=Mus musculus OX=10090 GN=Msh2 PE=1 SV=1	104.151	935	0.91335	-0.130761		2	29.2576	29.3884
P43274	H1-4	Histone H1.4 OS=Mus musculus OX=10090 GN=H1-4 PE=1 SV=2	21.977	219	0.871412	-0.198572		2	30.2063	30.4049
P43276	H1-5	Histone H1.5 OS=Mus musculus OX=10090 GN=H1-5 PE=1 SV=2	22.576	223	0.956609	-0.0639993		2	31.2937	31.3577
P43346	Dck	Deoxycytidine kinase OS=Mus musculus OX=10090 GN=Dck PE=1 SV=1	30.367	260	0.783845	-0.351359		2	25.0801	25.4314
P43406	Itgav	Integrin alpha-V OS=Mus musculus OX=10090 GN=Itgav PE=1 SV=2	115.36	1044	1.03181	0.0451765		2	27.4314	27.3862
P45376	Akr1b1	Aldo-keto reductase family 1 member B1 OS=Mus musculus OX=10090 GN=Akr1b1 PE=1 SV=3	35.732	316	0.981069	-0.0275737		2	31.4473	31.4748
P45377	Akr1b8	Aldose reductase-related protein 2 OS=Mus musculus OX=10090 GN=Akr1b8 PE=1 SV=2	36.121	316	0.965493	-0.0506627		2	28.6939	28.7446
P45481	Crebbp	Histone lysine acetyltransferase CREBBP OS=Mus musculus OX=10090 GN=Crebbp PE=1 SV=3	265.494	2441	0.940886	-0.087908		2	25.7152	25.8031
P45591	Cfl2	Cofilin-2 OS=Mus musculus OX=10090 GN=Cfl2 PE=1 SV=1	18.71	166	0.876612	-0.18999		2	26.1784	26.3683
P45878	Fkbp2	Peptidyl-prolyl cis-trans isomerase FKBP2 OS=Mus musculus OX=10090 GN=Fkbp2 PE=1 SV=1	15.344	140	1.04197	0.0593093		2	28.7498	28.6905
P45952	Acadm	Medium-chain specific acyl-CoA dehydrogenase, mitochondrial OS=Mus musculus OX=10090 GN=Acadm PE=1 SV=1	46.481	421	0.988583	-0.0165666		2	29.0161	29.0327
P46061	Rangap1	Ran GTPase-activating protein 1 OS=Mus musculus OX=10090 GN=Rangap1 PE=1 SV=2	63.531	589	0.784917	-0.349387		2	29.8796	30.2289
P46062	Sipa1	Signal-induced proliferation-associated protein 1 OS=Mus musculus OX=10090 GN=Sipa1 PE=1 SV=2	112.066	1037	1.24642	0.317785		2	23.4301	23.1123
P46460	Nsf	Vesicle-fusing ATPase OS=Mus musculus OX=10090 GN=Nsf PE=1 SV=2	82.613	744	0.982117	-0.0260331		2	30.4112	30.4373
P46467	Vps4b	Vacuolar protein sorting-associated protein 4B OS=Mus musculus OX=10090 GN=Vps4b PE=1 SV=2	49.419	444	0.99159	-0.0121838		2	28.1972	28.2094
P46471	Psmc2	26S proteasome regulatory subunit 7 OS=Mus musculus OX=10090 GN=Psmc2 PE=1 SV=5	48.648	433	1.0271	0.0385796		2	31.4443	31.4057
P46638	Rab11b	Ras-related protein Rab-11B OS=Mus musculus OX=10090 GN=Rab11b PE=1 SV=3	24.489	218	1.03726	0.052779		2	30.6613	30.6085
P46656	Fdx1	Adrenodoxin, mitochondrial OS=Mus musculus OX=10090 GN=Fdx1 PE=1 SV=1	20.123	188	1.04074	0.057603		2	23.1476	23.09
P46660	Ina	Alpha-internexin OS=Mus musculus OX=10090 GN=Ina PE=1 SV=3	55.383	501	0.905131	-0.143801		2	23.7395	23.8833
P46664	Adss2	Adenylosuccinate synthetase isozyme 2 OS=Mus musculus OX=10090 GN=Adss2 PE=1 SV=2	50.021	456	1.09209	0.127097		2	30.7727	30.6456
P46718	Pdcd2	Programmed cell death protein 2 OS=Mus musculus OX=10090 GN=Pdcd2 PE=2 SV=2	38.342	343	1.2274	0.295605		2	24.6809	24.3853
P46737	Brcc3	Lys-63-specific deubiquitinase BRCC36 OS=Mus musculus OX=10090 GN=Brcc3 PE=1 SV=1	33.34	291	1.26785	0.342386		2	27.7473	27.4049
P46978	Stt3a	Dolichyl-diphosphooligosaccharide--protein glycosyltransferase subunit STT3A OS=Mus musculus OX=10090 GN=Stt3a PE=1 SV=1	80.598	705	1.00155	0.0022352		2	30.1148	30.1126
P47199	Cryz	Quinone oxidoreductase OS=Mus musculus OX=10090 GN=Cryz PE=1 SV=1	35.269	331	0.933369	-0.099481		2	27.6534	27.7528
P47226	Tes	Testin OS=Mus musculus OX=10090 GN=Tes PE=1 SV=1	47.983	423	1.21495	0.280895		2	29.0075	28.7266
P47713	Pla2g4a	Cytosolic phospholipase A2 OS=Mus musculus OX=10090 GN=Pla2g4a PE=1 SV=1	85.222	748	0.975575	-0.0356759		2	30.4052	30.4408
P47738	Aldh2	Aldehyde dehydrogenase, mitochondrial OS=Mus musculus OX=10090 GN=Aldh2 PE=1 SV=1	56.538	519	0.989622	-0.0150505		2	33.275	33.2901
P47740	Aldh3a2	Aldehyde dehydrogenase family 3 member A2 OS=Mus musculus OX=10090 GN=Aldh3a2 PE=1 SV=2	53.971	484	0.979862	-0.0293491		2	26.7627	26.792
P47753	Capza1	F-actin-capping protein subunit alpha-1 OS=Mus musculus OX=10090 GN=Capza1 PE=1 SV=4	32.94	286	0.974821	-0.0367913		2	30.4236	30.4604
P47754	Capza2	F-actin-capping protein subunit alpha-2 OS=Mus musculus OX=10090 GN=Capza2 PE=1 SV=3	32.967	286	1.04675	0.0659149		2	31.1001	31.0342
P47757	Capzb	F-actin-capping protein subunit beta OS=Mus musculus OX=10090 GN=Capzb PE=1 SV=3	31.345	277	0.924864	-0.112687		2	30.1913	30.304
P47758	Srprb	Signal recognition particle receptor subunit beta OS=Mus musculus OX=10090 GN=Srprb PE=1 SV=1	29.579	269	0.932003	-0.101594		2	29.7155	29.8171
P47791	Gsr	Glutathione reductase, mitochondrial OS=Mus musculus OX=10090 GN=Gsr PE=1 SV=3	53.663	500	0.915201	-0.127839		2	28.3819	28.5098
P47802	Mtx1	Metaxin-1 OS=Mus musculus OX=10090 GN=Mtx1 PE=1 SV=1	35.624	317	0.890999	-0.166504		2	28.0874	28.2539
P47811	Mapk14	Mitogen-activated protein kinase 14 OS=Mus musculus OX=10090 GN=Mapk14 PE=1 SV=3	41.287	360	0.900878	-0.150596		2	28.4686	28.6192
P47856	Gfpt1	Glutamine--fructose-6-phosphate aminotransferase [isomerizing] 1 OS=Mus musculus OX=10090 GN=Gfpt1 PE=1 SV=3	78.539	697	1.01093	0.0156785		2	29.9227	29.907
P47857	Pfkm	ATP-dependent 6-phosphofructokinase, muscle type OS=Mus musculus OX=10090 GN=Pfkm PE=1 SV=3	85.269	780	0.92487	-0.112678		2	28.6412	28.7539
P47911	Rpl6	60S ribosomal protein L6 OS=Mus musculus OX=10090 GN=Rpl6 PE=1 SV=3	33.51	296	0.961698	-0.0563444		2	32.5177	32.574
P47915	Rpl29	60S ribosomal protein L29 OS=Mus musculus OX=10090 GN=Rpl29 PE=1 SV=2	17.587	160	0.936371	-0.094848		2	28.8005	28.8953
P47934	Crat	Carnitine O-acetyltransferase OS=Mus musculus OX=10090 GN=Crat PE=1 SV=3	70.84	626	1.07051	0.0982964		2	24.5376	24.4393
P47941	Crkl	Crk-like protein OS=Mus musculus OX=10090 GN=Crkl PE=1 SV=2	33.83	303	1.00797	0.0114497		2	28.3793	28.3678
P47955	Rplp1	60S acidic ribosomal protein P1 OS=Mus musculus OX=10090 GN=Rplp1 PE=1 SV=1	11.475	114	1.12196	0.166021		2	31.6881	31.5221
P47962	Rpl5	60S ribosomal protein L5 OS=Mus musculus OX=10090 GN=Rpl5 PE=1 SV=3	34.401	297	0.877023	-0.189314		2	33.103	33.2923
P47963	Rpl13	60S ribosomal protein L13 OS=Mus musculus OX=10090 GN=Rpl13 PE=1 SV=3	24.305	211	0.910424	-0.13539		2	32.2188	32.3542
P47964	Rpl36	60S ribosomal protein L36 OS=Mus musculus OX=10090 GN=Rpl36 PE=1 SV=2	12.216	105	0.759494	-0.39689		2	27.6251	28.0219
P47968	Rpia	Ribose-5-phosphate isomerase OS=Mus musculus OX=10090 GN=Rpia PE=1 SV=2	32.451	303	0.752715	-0.409825		2	23.802	24.2119
P48024	Eif1	Eukaryotic translation initiation factor 1 OS=Mus musculus OX=10090 GN=Eif1 PE=1 SV=2	12.747	113	1.07626	0.106027		2	29.7899	29.6838
P48025	Syk	Tyrosine-protein kinase SYK OS=Mus musculus OX=10090 GN=Syk PE=1 SV=2	71.376	629	1.07866	0.10924		2	28.8854	28.7761
P48036	Anxa5	Annexin A5 OS=Mus musculus OX=10090 GN=Anxa5 PE=1 SV=1	35.752	319	1.04471	0.0630958		2	33.9396	33.8765
P48193	Epb41	Protein 4.1 OS=Mus musculus OX=10090 GN=Epb41 PE=1 SV=2	95.911	858	0.996924	-0.00444494		2	28.4481	28.4525
P48410	Abcd1	ATP-binding cassette sub-family D member 1 OS=Mus musculus OX=10090 GN=Abcd1 PE=1 SV=1	81.859	736	1.19394	0.255735		2	24.447	24.1912
P48428	Tbca	Tubulin-specific chaperone A OS=Mus musculus OX=10090 GN=Tbca PE=1 SV=3	12.758	108	0.898847	-0.153853		2	28.4696	28.6234
P48453	Ppp3cb	Serine/threonine-protein phosphatase 2B catalytic subunit beta isoform OS=Mus musculus OX=10090 GN=Ppp3cb PE=1 SV=2	59.174	525	1.03737	0.0529345		2	23.0987	23.0457
P48678	Lmna	Prelamin-A/C OS=Mus musculus OX=10090 GN=Lmna PE=1 SV=2	74.238	665	0.974558	-0.03718		2	33.7107	33.7479
P48722	Hspa4l	Heat shock 70 kDa protein 4L OS=Mus musculus OX=10090 GN=Hspa4l PE=1 SV=2	94.382	838	1.03375	0.0478838		2	26.5193	26.4714
P48758	Cbr1	Carbonyl reductase [NADPH] 1 OS=Mus musculus OX=10090 GN=Cbr1 PE=1 SV=3	30.641	277	1.01986	0.0283748		2	28.2963	28.2679
P48771	Cox7a2	Cytochrome c oxidase subunit 7A2, mitochondrial OS=Mus musculus OX=10090 GN=Cox7a2 PE=1 SV=2	9.291	83	0.836543	-0.257489		2	25.8311	26.0886
P48962	Slc25a4	ADP/ATP translocase 1 OS=Mus musculus OX=10090 GN=Slc25a4 PE=1 SV=4	32.904	298	0.984673	-0.0222839		2	33.0539	33.0762
P49070	Camlg	Guided entry of tail-anchored proteins factor CAMLG OS=Mus musculus OX=10090 GN=Camlg PE=1 SV=2	32.542	294	1.30502	0.384075		2	23.8674	23.4833
P49138	Mapkapk2	MAP kinase-activated protein kinase 2 OS=Mus musculus OX=10090 GN=Mapkapk2 PE=1 SV=2	44.05	386	1.00771	0.0110857		2	25.2144	25.2033
P49300	Clec10a	C-type lectin domain family 10 member A OS=Mus musculus OX=10090 GN=Clec10a PE=1 SV=1	34.596	304	0.889426	-0.169054		2	26.3481	26.5172
P49312	Hnrnpa1	Heterogeneous nuclear ribonucleoprotein A1 OS=Mus musculus OX=10090 GN=Hnrnpa1 PE=1 SV=2	34.196	320	0.864074	-0.210773		2	32.6022	32.8129
P49443	Ppm1a	Protein phosphatase 1A OS=Mus musculus OX=10090 GN=Ppm1a PE=1 SV=1	42.433	382	0.993087	-0.0100084		2	25.1209	25.1309
P49446	Ptpre	Receptor-type tyrosine-protein phosphatase epsilon OS=Mus musculus OX=10090 GN=Ptpre PE=1 SV=3	80.688	699	1.01106	0.0158712		2	23.7745	23.7587
P49586	Pcyt1a	Choline-phosphate cytidylyltransferase A OS=Mus musculus OX=10090 GN=Pcyt1a PE=1 SV=1	41.667	367	1.07856	0.109109		2	28.4554	28.3463
P49615	Cdk5	Cyclin-dependent kinase 5 OS=Mus musculus OX=10090 GN=Cdk5 PE=1 SV=1	33.288	292	1.06154	0.0861566		2	24.9631	24.8769
P49710	Hcls1	Hematopoietic lineage cell-specific protein OS=Mus musculus OX=10090 GN=Hcls1 PE=1 SV=2	54.24	486	1.15955	0.21357		2	30.6751	30.4615
P49717	Mcm4	DNA replication licensing factor MCM4 OS=Mus musculus OX=10090 GN=Mcm4 PE=1 SV=1	96.736	862	1.04855	0.0683948		2	30.9995	30.9311
P49718	Mcm5	DNA replication licensing factor MCM5 OS=Mus musculus OX=10090 GN=Mcm5 PE=1 SV=2	82.407	734	0.989861	-0.0147016		2	30.9124	30.9271
P49722	Psma2	Proteasome subunit alpha type-2 OS=Mus musculus OX=10090 GN=Psma2 PE=1 SV=3	25.927	234	0.892488	-0.164096		2	31.7656	31.9297
P49769	Psen1	Presenilin-1 OS=Mus musculus OX=10090 GN=Psen1 PE=1 SV=1	52.64	467	0.828646	-0.271172		2	26.0524	26.3236
P49962	Srp9	Signal recognition particle 9 kDa protein OS=Mus musculus OX=10090 GN=Srp9 PE=1 SV=2	10.194	86	0.940146	-0.0890427		2	26.0342	26.1233
P50096	Impdh1	Inosine-5'-monophosphate dehydrogenase 1 OS=Mus musculus OX=10090 GN=Impdh1 PE=1 SV=2	55.279	514	1.2143	0.280123		2	28.9812	28.7011
P50136	Bckdha	2-oxoisovalerate dehydrogenase subunit alpha, mitochondrial OS=Mus musculus OX=10090 GN=Bckdha PE=1 SV=1	50.371	442	0.893193	-0.162957		2	25.5645	25.7275
P50247	Ahcy	Adenosylhomocysteinase OS=Mus musculus OX=10090 GN=Ahcy PE=1 SV=3	47.688	432	0.988835	-0.0161978		2	31.2332	31.2494
P50295	Nat2	Arylamine N-acetyltransferase 2 OS=Mus musculus OX=10090 GN=Nat2 PE=1 SV=1	33.701	290	0.902843	-0.147453		2	25.3189	25.4663
P50396	Gdi1	Rab GDP dissociation inhibitor alpha OS=Mus musculus OX=10090 GN=Gdi1 PE=1 SV=3	50.522	447	1.05237	0.0736479		2	29.0875	29.0139
P50429	Arsb	Arylsulfatase B OS=Mus musculus OX=10090 GN=Arsb PE=1 SV=3	59.647	534	1.16373	0.218751		2	27.6209	27.4022
P50431	Shmt1	Serine hydroxymethyltransferase, cytosolic OS=Mus musculus OX=10090 GN=Shmt1 PE=1 SV=3	52.601	478	0.964055	-0.0528127		2	30.5173	30.5701
P50516	Atp6v1a	V-type proton ATPase catalytic subunit A OS=Mus musculus OX=10090 GN=Atp6v1a PE=1 SV=2	68.326	617	1.01648	0.0235767		2	32.7915	32.7679
P50518	Atp6v1e1	V-type proton ATPase subunit E 1 OS=Mus musculus OX=10090 GN=Atp6v1e1 PE=1 SV=2	26.157	226	0.855504	-0.225153		2	29.787	30.0121
P50543	S100a11	Protein S100-A11 OS=Mus musculus OX=10090 GN=S100a11 PE=1 SV=1	11.083	98	0.805362	-0.312291		2	30.3064	30.6187
P50544	Acadvl	Very long-chain specific acyl-CoA dehydrogenase, mitochondrial OS=Mus musculus OX=10090 GN=Acadvl PE=1 SV=3	70.876	656	1.00853	0.0122521		2	30.5288	30.5165
P50580	Pa2g4	Proliferation-associated protein 2G4 OS=Mus musculus OX=10090 GN=Pa2g4 PE=1 SV=3	43.699	394	1.01276	0.0182903		2	33.0011	32.9828
P51125	Cast	Calpastatin OS=Mus musculus OX=10090 GN=Cast PE=1 SV=2	84.922	788	1.09492	0.130827		2	28.5372	28.4064
P51150	Rab7a	Ras-related protein Rab-7a OS=Mus musculus OX=10090 GN=Rab7a PE=1 SV=2	23.49	207	1.02108	0.0300944		2	31.6044	31.5743
P51174	Acadl	Long-chain specific acyl-CoA dehydrogenase, mitochondrial OS=Mus musculus OX=10090 GN=Acadl PE=1 SV=2	47.908	430	1.12014	0.163681		2	29.2267	29.063
P51175	Ppox	Protoporphyrinogen oxidase OS=Mus musculus OX=10090 GN=Ppox PE=1 SV=1	50.871	477	1.03849	0.0544913		2	26.2592	26.2047
P51410	Rpl9	60S ribosomal protein L9 OS=Mus musculus OX=10090 GN=Rpl9 PE=1 SV=2	21.881	192	1.08459	0.117154		2	32.2171	32.1
P51569	Gla	Alpha-galactosidase A OS=Mus musculus OX=10090 GN=Gla PE=1 SV=1	47.643	419	1.25516	0.327874		2	26.0738	25.746
P51660	Hsd17b4	Peroxisomal multifunctional enzyme type 2 OS=Mus musculus OX=10090 GN=Hsd17b4 PE=1 SV=3	79.482	735	1.02499	0.0356064		2	29.7919	29.7563
P51807	Dynlt1	Dynein light chain Tctex-type 1 OS=Mus musculus OX=10090 GN=Dynlt1 PE=1 SV=1	12.483	113	0.685549	-0.544668		2	28.6183	29.163
P51855	Gss	Glutathione synthetase OS=Mus musculus OX=10090 GN=Gss PE=1 SV=1	52.247	474	1.07753	0.107724		2	26.4417	26.334
P51859	Hdgf	Hepatoma-derived growth factor OS=Mus musculus OX=10090 GN=Hdgf PE=1 SV=2	26.269	237	1.00193	0.00278048		2	32.1694	32.1666
P51863	Atp6v0d1	V-type proton ATPase subunit d 1 OS=Mus musculus OX=10090 GN=Atp6v0d1 PE=1 SV=2	40.301	351	1.17726	0.235438		2	30.5967	30.3613
P51881	Slc25a5	ADP/ATP translocase 2 OS=Mus musculus OX=10090 GN=Slc25a5 PE=1 SV=3	32.931	298	0.93085	-0.103379		2	32.8239	32.9273
P51912	Slc1a5	Neutral amino acid transporter B(0) OS=Mus musculus OX=10090 GN=Slc1a5 PE=1 SV=2	58.483	553	1.10923	0.14956		2	29.1423	28.9928
P51943	Ccna2	Cyclin-A2 OS=Mus musculus OX=10090 GN=Ccna2 PE=1 SV=2	47.269	422	0.847642	-0.238473		2	25.0116	25.2501
P52019	Sqle	Squalene monooxygenase OS=Mus musculus OX=10090 GN=Sqle PE=2 SV=1	63.77	572	1.17044	0.227045		2	25.1634	24.9363
P52293	Kpna2	Importin subunit alpha-1 OS=Mus musculus OX=10090 GN=Kpna2 PE=1 SV=2	57.928	529	0.897413	-0.156157		2	30.3661	30.5222
P52332	Jak1	Tyrosine-protein kinase JAK1 OS=Mus musculus OX=10090 GN=Jak1 PE=1 SV=1	133.367	1153	1.06862	0.0957534		2	24.2632	24.1674
P52431	Pold1	DNA polymerase delta catalytic subunit OS=Mus musculus OX=10090 GN=Pold1 PE=1 SV=2	123.79	1105	0.850723	-0.233238		2	28.3923	28.6255
P52432	Polr1c	DNA-directed RNA polymerases I and III subunit RPAC1 OS=Mus musculus OX=10090 GN=Polr1c PE=1 SV=3	39.107	346	1.0321	0.0455774		2	29.3425	29.297
P52479	Usp10	Ubiquitin carboxyl-terminal hydrolase 10 OS=Mus musculus OX=10090 GN=Usp10 PE=1 SV=3	87.022	792	1.19154	0.252822		2	28.7158	28.463
P52480	Pkm	Pyruvate kinase PKM OS=Mus musculus OX=10090 GN=Pkm PE=1 SV=4	57.845	531	1.05247	0.0737779		2	36.0034	35.9296
P52482	Ube2e1	Ubiquitin-conjugating enzyme E2 E1 OS=Mus musculus OX=10090 GN=Ube2e1 PE=1 SV=1	21.333	193	1.0815	0.113033		2	27.4187	27.3057
P52503	Ndufs6	NADH dehydrogenase [ubiquinone] iron-sulfur protein 6, mitochondrial OS=Mus musculus OX=10090 GN=Ndufs6 PE=1 SV=2	13.02	116	0.885523	-0.175399		2	29.3333	29.5087
P52633	Stat6	Signal transducer and transcription activator 6 OS=Mus musculus OX=10090 GN=Stat6 PE=1 SV=2	93.497	837	1.33997	0.422198		2	27.4323	27.0101
P52760	Rida	2-iminobutanoate/2-iminopropanoate deaminase OS=Mus musculus OX=10090 GN=Rida PE=1 SV=3	14.255	135	0.933166	-0.0997948		2	27.0713	27.1711
P52825	Cpt2	Carnitine O-palmitoyltransferase 2, mitochondrial OS=Mus musculus OX=10090 GN=Cpt2 PE=1 SV=2	73.981	658	1.02118	0.0302393		2	26.0539	26.0237
P52875	Tmem165	Transmembrane protein 165 OS=Mus musculus OX=10090 GN=Tmem165 PE=1 SV=2	34.791	323	0.989037	-0.0159031		2	26.6779	26.6938
P52927	Hmga2	High mobility group protein HMGI-C OS=Mus musculus OX=10090 GN=Hmga2 PE=1 SV=1	11.819	108	1.23143	0.300333		2	27.2872	26.9869
P53026	Rpl10a	60S ribosomal protein L10a OS=Mus musculus OX=10090 GN=Rpl10a PE=1 SV=3	24.916	217	1.06238	0.0873055		2	32.2642	32.1769
P53395	Dbt	Lipoamide acyltransferase component of branched-chain alpha-keto acid dehydrogenase complex, mitochondrial OS=Mus musculus OX=10090 GN=Dbt PE=1 SV=2	53.247	482	0.991295	-0.0126136		2	28.4941	28.5067
P53569	Cebpz	CCAAT/enhancer-binding protein zeta OS=Mus musculus OX=10090 GN=Cebpz PE=1 SV=2	120.262	1052	1.05508	0.0773475		2	27.7847	27.7073
P53702	Hccs	Holocytochrome c-type synthase OS=Mus musculus OX=10090 GN=Hccs PE=1 SV=2	30.978	272	1.16395	0.219026		2	27.5317	27.3127
P53808	Pctp	Phosphatidylcholine transfer protein OS=Mus musculus OX=10090 GN=Pctp PE=1 SV=2	24.785	214	0.740565	-0.433302		2	24.1459	24.5792
P53810	Pitpna	Phosphatidylinositol transfer protein alpha isoform OS=Mus musculus OX=10090 GN=Pitpna PE=1 SV=2	31.893	271	1.04296	0.0606842		2	30.106	30.0453
P53811	Pitpnb	Phosphatidylinositol transfer protein beta isoform OS=Mus musculus OX=10090 GN=Pitpnb PE=1 SV=2	31.487	271	0.857077	-0.222503		2	28.239	28.4615
P53986	Slc16a1	Monocarboxylate transporter 1 OS=Mus musculus OX=10090 GN=Slc16a1 PE=1 SV=1	53.267	493	1.08304	0.115085		2	29.6489	29.5338
P53994	Rab2a	Ras-related protein Rab-2A OS=Mus musculus OX=10090 GN=Rab2a PE=1 SV=1	23.548	212	1.03185	0.0452272		2	29.3839	29.3386
P53995	Anapc1	Anaphase-promoting complex subunit 1 OS=Mus musculus OX=10090 GN=Anapc1 PE=1 SV=2	215.994	1944	1.00469	0.00674487		2	27.5396	27.5329
P53996	Cnbp	CCHC-type zinc finger nucleic acid binding protein OS=Mus musculus OX=10090 GN=Cnbp PE=1 SV=2	19.592	178	0.916164	-0.126322		2	30.4259	30.5522
P54071	Idh2	Isocitrate dehydrogenase [NADP], mitochondrial OS=Mus musculus OX=10090 GN=Idh2 PE=1 SV=3	50.906	452	1.00557	0.00802042		2	31.697	31.689
P54103	Dnajc2	DnaJ homolog subfamily C member 2 OS=Mus musculus OX=10090 GN=Dnajc2 PE=1 SV=2	71.722	621	0.886863	-0.173216		2	28.4352	28.6084
P54116	Stom	Stomatin OS=Mus musculus OX=10090 GN=Stom PE=1 SV=3	31.375	284	1.15728	0.210732		2	26.9631	26.7524
P54227	Stmn1	Stathmin OS=Mus musculus OX=10090 GN=Stmn1 PE=1 SV=2	17.274	149	0.825271	-0.27706		2	30.6608	30.9378
P54276	Msh6	DNA mismatch repair protein Msh6 OS=Mus musculus OX=10090 GN=Msh6 PE=1 SV=3	151.084	1358	0.978665	-0.031113		2	28.7201	28.7512
P54726	Rad23a	UV excision repair protein RAD23 homolog A OS=Mus musculus OX=10090 GN=Rad23a PE=1 SV=2	39.706	363	1.28413	0.36079		2	25.4998	25.139
P54728	Rad23b	UV excision repair protein RAD23 homolog B OS=Mus musculus OX=10090 GN=Rad23b PE=1 SV=2	43.513	416	0.939229	-0.0904516		2	27.3011	27.3916
P54729	Nub1	NEDD8 ultimate buster 1 OS=Mus musculus OX=10090 GN=Nub1 PE=1 SV=2	70.307	614	0.948175	-0.0767748		2	26.6053	26.682
P54731	Faf1	FAS-associated factor 1 OS=Mus musculus OX=10090 GN=Faf1 PE=1 SV=2	73.863	649	1.06905	0.0963328		2	27.8466	27.7503
P54775	Psmc4	26S proteasome regulatory subunit 6B OS=Mus musculus OX=10090 GN=Psmc4 PE=1 SV=2	47.408	418	0.986262	-0.0199579		2	31.1847	31.2047
P54797	Tango2	Transport and Golgi organization 2 homolog OS=Mus musculus OX=10090 GN=Tango2 PE=1 SV=1	30.947	276	0.897954	-0.155287		2	24.9174	25.0727
P54822	Adsl	Adenylosuccinate lyase OS=Mus musculus OX=10090 GN=Adsl PE=1 SV=2	54.866	484	1.06637	0.0927129		2	32.0786	31.9859
P54823	Ddx6	Probable ATP-dependent RNA helicase DDX6 OS=Mus musculus OX=10090 GN=Ddx6 PE=1 SV=1	54.192	483	1.00306	0.00440671		2	28.9485	28.9441
P54923	Adprh	ADP-ribosylhydrolase ARH1 OS=Mus musculus OX=10090 GN=Adprh PE=1 SV=1	40.068	362	0.895093	-0.15989		2	28.6704	28.8303
P54987	Acod1	Cis-aconitate decarboxylase OS=Mus musculus OX=10090 GN=Acod1 PE=1 SV=2	53.758	488	1.18514	0.245055		2	27.9484	27.7033
P55096	Abcd3	ATP-binding cassette sub-family D member 3 OS=Mus musculus OX=10090 GN=Abcd3 PE=1 SV=2	75.475	659	1.39707	0.482406		2	27.0486	26.5662
P55097	Ctsk	Cathepsin K OS=Mus musculus OX=10090 GN=Ctsk PE=1 SV=2	36.889	329	0.914935	-0.128258		2	28.8252	28.9535
P55194	Sh3bp1	SH3 domain-binding protein 1 OS=Mus musculus OX=10090 GN=Sh3bp1 PE=1 SV=3	74.172	680	1.05728	0.080354		2	27.7419	27.6615
P55258	Rab8a	Ras-related protein Rab-8A OS=Mus musculus OX=10090 GN=Rab8a PE=1 SV=2	23.668	207	1.00853	0.012261		2	29.0116	28.9993
P55264	Adk	Adenosine kinase OS=Mus musculus OX=10090 GN=Adk PE=1 SV=2	40.149	361	1.12837	0.174234		2	29.6363	29.462
P55302	Lrpap1	Alpha-2-macroglobulin receptor-associated protein OS=Mus musculus OX=10090 GN=Lrpap1 PE=1 SV=1	42.215	360	1.04662	0.0657359		2	30.2199	30.1541
P55772	Entpd1	Ectonucleoside triphosphate diphosphohydrolase 1 OS=Mus musculus OX=10090 GN=Entpd1 PE=1 SV=1	57.205	510	0.891346	-0.165942		2	25.1409	25.3069
P55937	Golga3	Golgin subfamily A member 3 OS=Mus musculus OX=10090 GN=Golga3 PE=1 SV=3	167.22	1487	0.958103	-0.0617478		2	24.9709	25.0326
P56135	Atp5mf	ATP synthase subunit f, mitochondrial OS=Mus musculus OX=10090 GN=Atp5mf PE=1 SV=3	10.344	88	1.01685	0.0241125		2	29.0164	28.9923
P56183	Rrp1	Ribosomal RNA processing protein 1 homolog A OS=Mus musculus OX=10090 GN=Rrp1 PE=1 SV=2	54.777	494	1.08119	0.112623		2	27.4966	27.3839
P56212	Arpp19	cAMP-regulated phosphoprotein 19 OS=Mus musculus OX=10090 GN=Arpp19 PE=1 SV=2	12.293	112	0.990206	-0.0141988		2	28.9946	29.0088
P56213	Gfer	FAD-linked sulfhydryl oxidase ALR OS=Mus musculus OX=10090 GN=Gfer PE=1 SV=2	22.877	198	0.977926	-0.0322028		2	26.4815	26.5137
P56376	Acyp1	Acylphosphatase-1 OS=Mus musculus OX=10090 GN=Acyp1 PE=1 SV=2	11.241	99	1.09737	0.134047		2	28.6378	28.5038
P56379	Atp5mpl	ATP synthase subunit ATP5MPL, mitochondrial OS=Mus musculus OX=10090 GN=Atp5mpl PE=1 SV=1	6.698	58	1.03541	0.0502036		2	26.6772	26.627
P56380	Nudt2	Bis(5'-nucleosyl)-tetraphosphatase [asymmetrical] OS=Mus musculus OX=10090 GN=Nudt2 PE=1 SV=3	16.989	147	0.894882	-0.16023		2	26.2868	26.4471
P56382	Atp5f1e	ATP synthase subunit epsilon, mitochondrial OS=Mus musculus OX=10090 GN=Atp5f1e PE=1 SV=2	5.838	52	0.895537	-0.159175		2	27.7717	27.9309
P56390	Cks2	Cyclin-dependent kinases regulatory subunit 2 OS=Mus musculus OX=10090 GN=Cks2 PE=1 SV=1	9.874	79	0.923558	-0.114726		2	26.9214	27.0361
P56391	Cox6b1	Cytochrome c oxidase subunit 6B1 OS=Mus musculus OX=10090 GN=Cox6b1 PE=1 SV=2	10.071	86	0.758585	-0.398616		2	27.8693	28.2679
P56395	Cyb5a	Cytochrome b5 OS=Mus musculus OX=10090 GN=Cyb5a PE=1 SV=2	15.241	134	1.05179	0.0728505		2	29.0885	29.0157
P56399	Usp5	Ubiquitin carboxyl-terminal hydrolase 5 OS=Mus musculus OX=10090 GN=Usp5 PE=1 SV=1	95.833	858	1.06589	0.0920561		2	31.5013	31.4092
P56477	Irf5	Interferon regulatory factor 5 OS=Mus musculus OX=10090 GN=Irf5 PE=1 SV=1	56.005	497	1.26187	0.335565		2	23.7005	23.3649
P56480	Atp5f1b	ATP synthase subunit beta, mitochondrial OS=Mus musculus OX=10090 GN=Atp5f1b PE=1 SV=2	56.3	529	0.977654	-0.0326043		2	34.3282	34.3608
P56542	Dnase2	Deoxyribonuclease-2-alpha OS=Mus musculus OX=10090 GN=Dnase2 PE=1 SV=1	38.811	353	1.1838	0.243421		2	25.5305	25.2871
P56546	Ctbp2	C-terminal-binding protein 2 OS=Mus musculus OX=10090 GN=Ctbp2 PE=1 SV=2	48.957	445	0.930752	-0.103531		2	27.2566	27.3602
P56812	Pdcd5	Programmed cell death protein 5 OS=Mus musculus OX=10090 GN=Pdcd5 PE=1 SV=3	14.275	126	0.893136	-0.163048		2	28.8778	29.0409
P56873	Znrd2	Protein ZNRD2 OS=Mus musculus OX=10090 GN=Znrd2 PE=1 SV=1	21.336	199	0.875479	-0.191855		2	28.6065	28.7983
P56959	Fus	RNA-binding protein FUS OS=Mus musculus OX=10090 GN=Fus PE=1 SV=1	52.673	518	0.980902	-0.0278184		2	30.6974	30.7253
P56960	Exosc10	Exosome component 10 OS=Mus musculus OX=10090 GN=Exosc10 PE=1 SV=2	100.942	887	1.0852	0.117961		2	28.8961	28.7781
P57080	Usp25	Ubiquitin carboxyl-terminal hydrolase 25 OS=Mus musculus OX=10090 GN=Usp25 PE=1 SV=2	121.42	1055	1.1888	0.249504		2	26.1275	25.878
P57716	Ncstn	Nicastrin OS=Mus musculus OX=10090 GN=Ncstn PE=1 SV=3	78.492	708	0.978292	-0.0316623		2	28.2391	28.2708
P57746	Atp6v1d	V-type proton ATPase subunit D OS=Mus musculus OX=10090 GN=Atp6v1d PE=1 SV=1	28.369	247	1.14211	0.191698		2	29.2383	29.0466
P57759	Erp29	Endoplasmic reticulum resident protein 29 OS=Mus musculus OX=10090 GN=Erp29 PE=1 SV=2	28.823	262	0.956361	-0.0643732		2	30.7306	30.795
P57776	Eef1d	Elongation factor 1-delta OS=Mus musculus OX=10090 GN=Eef1d PE=1 SV=3	31.293	281	0.929117	-0.106067		2	31.9909	32.0969
P57780	Actn4	Alpha-actinin-4 OS=Mus musculus OX=10090 GN=Actn4 PE=1 SV=1	104.977	912	0.986114	-0.0201734		2	32.5378	32.558
P57784	Snrpa1	U2 small nuclear ribonucleoprotein A' OS=Mus musculus OX=10090 GN=Snrpa1 PE=1 SV=2	28.357	255	1.01739	0.0248778		2	29.6265	29.6016
P57787	Slc16a3	Monocarboxylate transporter 4 OS=Mus musculus OX=10090 GN=Slc16a3 PE=1 SV=1	50.373	470	0.965417	-0.0507757		2	29.572	29.6228
P58021	Tm9sf2	Transmembrane 9 superfamily member 2 OS=Mus musculus OX=10090 GN=Tm9sf2 PE=1 SV=1	75.33	662	0.939095	-0.0906568		2	28.408	28.4987
P58044	Idi1	Isopentenyl-diphosphate Delta-isomerase 1 OS=Mus musculus OX=10090 GN=Idi1 PE=1 SV=1	26.289	227	0.940431	-0.0886067		2	29.5799	29.6685
P58058	Nadk	NAD kinase OS=Mus musculus OX=10090 GN=Nadk PE=1 SV=2	48.597	439	0.927682	-0.108298		2	25.6357	25.744
P58059	Mrps21	28S ribosomal protein S21, mitochondrial OS=Mus musculus OX=10090 GN=Mrps21 PE=1 SV=1	10.561	87	1.06323	0.0884564		2	25.8943	25.8058
P58064	Mrps6	28S ribosomal protein S6, mitochondrial OS=Mus musculus OX=10090 GN=Mrps6 PE=1 SV=3	14.309	125	1.28326	0.359819		2	26.3615	26.0017
P58069	Rasa2	Ras GTPase-activating protein 2 OS=Mus musculus OX=10090 GN=Rasa2 PE=1 SV=2	96.401	847	1.29724	0.375448		2	25.1563	24.7808
P58137	Acot8	Acyl-coenzyme A thioesterase 8 OS=Mus musculus OX=10090 GN=Acot8 PE=1 SV=1	35.827	320	1.06862	0.0957425		2	26.2698	26.174
P58242	Smpdl3b	Acid sphingomyelinase-like phosphodiesterase 3b OS=Mus musculus OX=10090 GN=Smpdl3b PE=1 SV=1	51.6	456	0.946717	-0.0789945		2	28.7179	28.7969
P58252	Eef2	Elongation factor 2 OS=Mus musculus OX=10090 GN=Eef2 PE=1 SV=2	95.314	858	0.894302	-0.161166		2	34.1985	34.3597
P58281	Opa1	Dynamin-like 120 kDa protein, mitochondrial OS=Mus musculus OX=10090 GN=Opa1 PE=1 SV=1	111.339	960	1.09404	0.129661		2	28.5478	28.4182
P58389	Ptpa	Serine/threonine-protein phosphatase 2A activator OS=Mus musculus OX=10090 GN=Ptpa PE=1 SV=1	36.71	323	0.906398	-0.141784		2	30.2172	30.359
P58404	Strn4	Striatin-4 OS=Mus musculus OX=10090 GN=Strn4 PE=1 SV=2	81.645	760	0.9006	-0.151042		2	25.2945	25.4455
P58501	Paxbp1	PAX3- and PAX7-binding protein 1 OS=Mus musculus OX=10090 GN=Paxbp1 PE=1 SV=3	104.836	919	0.82485	-0.277797		2	26.094	26.3718
P58681	Tlr7	Toll-like receptor 7 OS=Mus musculus OX=10090 GN=Tlr7 PE=1 SV=1	121.837	1050	0.838517	-0.254087		2	25.695	25.9491
P58742	Aaas	Aladin OS=Mus musculus OX=10090 GN=Aaas PE=1 SV=1	59.431	546	1.06415	0.089705		2	27.9935	27.9038
P58771	Tpm1	Tropomyosin alpha-1 chain OS=Mus musculus OX=10090 GN=Tpm1 PE=1 SV=1	32.681	284	1.36049	0.444125		2	28.385	27.9408
P58854	Tubgcp3	Gamma-tubulin complex component 3 OS=Mus musculus OX=10090 GN=Tubgcp3 PE=1 SV=2	103.469	905	0.943635	-0.0836991		2	25.3229	25.4066
P59016	Vps33b	Vacuolar protein sorting-associated protein 33B OS=Mus musculus OX=10090 GN=Vps33b PE=1 SV=1	70.526	617	0.952134	-0.0707634		2	25.896	25.9667
P59017	Bcl2l13	Bcl-2-like protein 13 OS=Mus musculus OX=10090 GN=Bcl2l13 PE=1 SV=2	46.719	434	0.969142	-0.0452206		2	27.2886	27.3338
P59235	Nup43	Nucleoporin Nup43 OS=Mus musculus OX=10090 GN=Nup43 PE=1 SV=2	41.99	380	0.880969	-0.182836		2	27.4632	27.646
P59266	Fitm2	Acyl-coenzyme A diphosphatase FITM2 OS=Mus musculus OX=10090 GN=Fitm2 PE=1 SV=1	30.016	262	1.09901	0.1362		2	24.7329	24.5967
P59325	Eif5	Eukaryotic translation initiation factor 5 OS=Mus musculus OX=10090 GN=Eif5 PE=1 SV=1	48.968	429	1.0441	0.0622659		2	29.7439	29.6817
P59326	Ythdf1	YTH domain-containing family protein 1 OS=Mus musculus OX=10090 GN=Ythdf1 PE=1 SV=1	60.879	559	0.900864	-0.150619		2	25.4679	25.6185
P59328	Wdhd1	WD repeat and HMG-box DNA-binding protein 1 OS=Mus musculus OX=10090 GN=Wdhd1 PE=1 SV=2	124.254	1117	1.09276	0.127972		2	27.4074	27.2794
P59438	Hps5	BLOC-2 complex member HPS5 OS=Mus musculus OX=10090 GN=Hps5 PE=1 SV=2	126.337	1126	0.85457	-0.22673		2	23.534	23.7607
P59470	Polr3b	DNA-directed RNA polymerase III subunit RPC2 OS=Mus musculus OX=10090 GN=Polr3b PE=1 SV=2	127.715	1133	1.08777	0.121375		2	23.814	23.6926
P59481	Lman2l	VIP36-like protein OS=Mus musculus OX=10090 GN=Lman2l PE=1 SV=1	39.881	347	0.948538	-0.0762221		2	24.285	24.3612
P59708	Sf3b6	Splicing factor 3B subunit 6 OS=Mus musculus OX=10090 GN=Sf3b6 PE=1 SV=1	14.585	125	0.99272	-0.0105413		2	27.237	27.2475
P59999	Arpc4	Actin-related protein 2/3 complex subunit 4 OS=Mus musculus OX=10090 GN=Arpc4 PE=1 SV=3	19.667	168	1.07288	0.101486		2	30.8415	30.7401
P60122	Ruvbl1	RuvB-like 1 OS=Mus musculus OX=10090 GN=Ruvbl1 PE=1 SV=1	50.214	456	0.935056	-0.0968754		2	31.9138	32.0107
P60229	Eif3e	Eukaryotic translation initiation factor 3 subunit E OS=Mus musculus OX=10090 GN=Eif3e PE=1 SV=1	52.221	445	1.03373	0.0478551		2	30.8166	30.7687
P60330	Espl1	Separin OS=Mus musculus OX=10090 GN=Espl1 PE=1 SV=1	233.035	2118	0.975304	-0.0360765		2	24.9293	24.9653
P60335	Pcbp1	Poly(rC)-binding protein 1 OS=Mus musculus OX=10090 GN=Pcbp1 PE=1 SV=1	37.498	356	0.912904	-0.131466		2	31.5131	31.6446
P60521	Gabarapl2	Gamma-aminobutyric acid receptor-associated protein-like 2 OS=Mus musculus OX=10090 GN=Gabarapl2 PE=1 SV=1	13.667	117	0.924398	-0.113413		2	26.7991	26.9125
P60670	Nploc4	Nuclear protein localization protein 4 homolog OS=Mus musculus OX=10090 GN=Nploc4 PE=1 SV=3	68.017	608	0.965166	-0.0511512		2	27.5536	27.6048
P60762	Morf4l1	Mortality factor 4-like protein 1 OS=Mus musculus OX=10090 GN=Morf4l1 PE=1 SV=2	41.493	362	1.08596	0.118972		2	28.3306	28.2116
P60766	Cdc42	Cell division control protein 42 homolog OS=Mus musculus OX=10090 GN=Cdc42 PE=1 SV=2	21.259	191	1.10283	0.141216		2	30.8285	30.6873
P60840	Ensa	Alpha-endosulfine OS=Mus musculus OX=10090 GN=Ensa PE=1 SV=1	13.335	121	0.99604	-0.0057248		2	26.1642	26.17
P60843	Eif4a1	Eukaryotic initiation factor 4A-I OS=Mus musculus OX=10090 GN=Eif4a1 PE=1 SV=1	46.154	406	0.982194	-0.02592		2	33.7778	33.8038
P60867	Rps20	40S ribosomal protein S20 OS=Mus musculus OX=10090 GN=Rps20 PE=1 SV=1	13.373	119	1.01676	0.0239789		2	31.4303	31.4063
P60898	Polr2i	DNA-directed RNA polymerase II subunit RPB9 OS=Mus musculus OX=10090 GN=Polr2i PE=1 SV=1	14.523	125	0.992071	-0.0114847		2	27.1252	27.1367
P60904	Dnajc5	DnaJ homolog subfamily C member 5 OS=Mus musculus OX=10090 GN=Dnajc5 PE=1 SV=1	22.101	198	1.1671	0.222933		2	28.4081	28.1852
P61021	Rab5b	Ras-related protein Rab-5B OS=Mus musculus OX=10090 GN=Rab5b PE=1 SV=1	23.707	215	1.27755	0.353384		2	27.3216	26.9682
P61022	Chp1	Calcineurin B homologous protein 1 OS=Mus musculus OX=10090 GN=Chp1 PE=1 SV=2	22.432	195	1.08948	0.123635		2	25.6543	25.5306
P61025	Cks1b	Cyclin-dependent kinases regulatory subunit 1 OS=Mus musculus OX=10090 GN=Cks1b PE=3 SV=1	9.66	79	0.854041	-0.227623		2	26.4999	26.7275
P61027	Rab10	Ras-related protein Rab-10 OS=Mus musculus OX=10090 GN=Rab10 PE=1 SV=1	22.541	200	1.16501	0.220337		2	28.3013	28.081
P61028	Rab8b	Ras-related protein Rab-8B OS=Mus musculus OX=10090 GN=Rab8b PE=1 SV=1	23.603	207	0.946596	-0.079179		2	27.7831	27.8622
P61079	Ube2d3	Ubiquitin-conjugating enzyme E2 D3 OS=Mus musculus OX=10090 GN=Ube2d3 PE=1 SV=1	16.687	147	0.883529	-0.178651		2	28.6976	28.8763
P61082	Ube2m	NEDD8-conjugating enzyme Ubc12 OS=Mus musculus OX=10090 GN=Ube2m PE=1 SV=1	20.9	183	1.03037	0.0431577		2	27.721	27.6778
P61087	Ube2k	Ubiquitin-conjugating enzyme E2 K OS=Mus musculus OX=10090 GN=Ube2k PE=1 SV=3	22.407	200	0.865298	-0.208731		2	29.8078	30.0165
P61089	Ube2n	Ubiquitin-conjugating enzyme E2 N OS=Mus musculus OX=10090 GN=Ube2n PE=1 SV=1	17.138	152	0.910387	-0.135449		2	30.3348	30.4702
P61161	Actr2	Actin-related protein 2 OS=Mus musculus OX=10090 GN=Actr2 PE=1 SV=1	44.761	394	0.944292	-0.0826943		2	30.5003	30.583
P61164	Actr1a	Alpha-centractin OS=Mus musculus OX=10090 GN=Actr1a PE=1 SV=1	42.614	376	1.06729	0.0939511		2	27.8592	27.7652
P61202	Cops2	COP9 signalosome complex subunit 2 OS=Mus musculus OX=10090 GN=Cops2 PE=1 SV=1	51.597	443	1.0737	0.102593		2	28.7542	28.6516
P61211	Arl1	ADP-ribosylation factor-like protein 1 OS=Mus musculus OX=10090 GN=Arl1 PE=1 SV=1	20.412	181	1.03493	0.0495311		2	28.6983	28.6488
P61222	Abce1	ATP-binding cassette sub-family E member 1 OS=Mus musculus OX=10090 GN=Abce1 PE=1 SV=1	67.314	599	0.905099	-0.143853		2	31.2604	31.4042
P61226	Rap2b	Ras-related protein Rap-2b OS=Mus musculus OX=10090 GN=Rap2b PE=1 SV=1	20.504	183	1.05183	0.0728963		2	27.9414	27.8685
P61255	Rpl26	60S ribosomal protein L26 OS=Mus musculus OX=10090 GN=Rpl26 PE=1 SV=1	17.258	145	1.00345	0.00496961		2	30.466	30.461
P61290	Psme3	Proteasome activator complex subunit 3 OS=Mus musculus OX=10090 GN=Psme3 PE=1 SV=1	29.506	254	0.96844	-0.0462662		2	29.3166	29.3629
P61358	Rpl27	60S ribosomal protein L27 OS=Mus musculus OX=10090 GN=Rpl27 PE=1 SV=2	15.798	136	0.866785	-0.206253		2	31.1229	31.3292
P61406	Smg6	Telomerase-binding protein EST1A OS=Mus musculus OX=10090 GN=Smg6 PE=1 SV=1	160.496	1418	0.973939	-0.0380963		2	22.3874	22.4255
P61514	Rpl37a	60S ribosomal protein L37a OS=Mus musculus OX=10090 GN=Rpl37a PE=1 SV=2	10.275	92	1.03037	0.0431691		2	29.2742	29.2311
P61600	Naa20	N-alpha-acetyltransferase 20 OS=Mus musculus OX=10090 GN=Naa20 PE=1 SV=1	20.368	178	1.2638	0.337766		2	26.929	26.5912
P61620	Sec61a1	Protein transport protein Sec61 subunit alpha isoform 1 OS=Mus musculus OX=10090 GN=Sec61a1 PE=1 SV=2	52.265	476	0.946684	-0.0790447		2	28.4138	28.4929
P61750	Arf4	ADP-ribosylation factor 4 OS=Mus musculus OX=10090 GN=Arf4 PE=1 SV=2	20.397	180	1.03338	0.0473754		2	31.8483	31.8009
P61759	Vbp1	Prefoldin subunit 3 OS=Mus musculus OX=10090 GN=Vbp1 PE=1 SV=2	22.436	196	0.841116	-0.249623		2	29.0361	29.2857
P61804	Dad1	Dolichyl-diphosphooligosaccharide--protein glycosyltransferase subunit DAD1 OS=Mus musculus OX=10090 GN=Dad1 PE=1 SV=3	12.497	113	1.11612	0.158498		2	28.3404	28.1819
P61924	Copz1	Coatomer subunit zeta-1 OS=Mus musculus OX=10090 GN=Copz1 PE=1 SV=1	20.198	177	1.21157	0.276878		2	28.9708	28.6939
P61957	Sumo2	Small ubiquitin-related modifier 2 OS=Mus musculus OX=10090 GN=Sumo2 PE=1 SV=1	10.871	95	0.926283	-0.110474		2	29.9753	30.0858
P61961	Ufm1	Ubiquitin-fold modifier 1 OS=Mus musculus OX=10090 GN=Ufm1 PE=1 SV=1	9.118	85	1.08524	0.118008		2	29.282	29.164
P61965	Wdr5	WD repeat-containing protein 5 OS=Mus musculus OX=10090 GN=Wdr5 PE=1 SV=1	36.588	334	0.878121	-0.187509		2	27.2634	27.4509
P61967	Ap1s1	AP-1 complex subunit sigma-1A OS=Mus musculus OX=10090 GN=Ap1s1 PE=1 SV=1	18.733	158	0.897688	-0.155714		2	26.6218	26.7776
P61971	Nutf2	Nuclear transport factor 2 OS=Mus musculus OX=10090 GN=Nutf2 PE=1 SV=1	14.478	127	1.00989	0.0141995		2	30.1539	30.1397
P61979	Hnrnpk	Heterogeneous nuclear ribonucleoprotein K OS=Mus musculus OX=10090 GN=Hnrnpk PE=1 SV=1	50.976	463	0.951778	-0.0713036		2	33.2815	33.3528
P61982	Ywhag	14-3-3 protein gamma OS=Mus musculus OX=10090 GN=Ywhag PE=1 SV=2	28.303	247	1.10199	0.140117		2	31.8217	31.6816
P62075	Timm13	Mitochondrial import inner membrane translocase subunit Tim13 OS=Mus musculus OX=10090 GN=Timm13 PE=1 SV=1	10.458	95	1.03189	0.0452946		2	30.5913	30.546
P62077	Timm8b	Mitochondrial import inner membrane translocase subunit Tim8 B OS=Mus musculus OX=10090 GN=Timm8b PE=1 SV=1	9.286	83	0.82589	-0.275978		2	27.1387	27.4147
P62082	Rps7	40S ribosomal protein S7 OS=Mus musculus OX=10090 GN=Rps7 PE=1 SV=1	22.127	194	0.905954	-0.14249		2	32.4413	32.5838
P62137	Ppp1ca	Serine/threonine-protein phosphatase PP1-alpha catalytic subunit OS=Mus musculus OX=10090 GN=Ppp1ca PE=1 SV=1	37.54	330	1.2382	0.308248		2	28.3546	28.0464
P62141	Ppp1cb	Serine/threonine-protein phosphatase PP1-beta catalytic subunit OS=Mus musculus OX=10090 GN=Ppp1cb PE=1 SV=3	37.187	327	1.03986	0.0563828		2	27.2878	27.2314
P62192	Psmc1	26S proteasome regulatory subunit 4 OS=Mus musculus OX=10090 GN=Psmc1 PE=1 SV=1	49.185	440	0.948251	-0.0766591		2	30.431	30.5077
P62196	Psmc5	26S proteasome regulatory subunit 8 OS=Mus musculus OX=10090 GN=Psmc5 PE=1 SV=1	45.626	406	1.12571	0.170837		2	30.6123	30.4414
P62242	Rps8	40S ribosomal protein S8 OS=Mus musculus OX=10090 GN=Rps8 PE=1 SV=2	24.205	208	0.957457	-0.0627198		2	32.0436	32.1064
P62245	Rps15a	40S ribosomal protein S15a OS=Mus musculus OX=10090 GN=Rps15a PE=1 SV=2	14.84	130	0.865001	-0.209227		2	31.7578	31.967
P62254	Ube2g1	Ubiquitin-conjugating enzyme E2 G1 OS=Mus musculus OX=10090 GN=Ube2g1 PE=1 SV=3	19.509	170	0.805384	-0.312252		2	26.1565	26.4688
P62259	Ywhae	14-3-3 protein epsilon OS=Mus musculus OX=10090 GN=Ywhae PE=1 SV=1	29.174	255	0.97278	-0.0398147		2	33.5908	33.6306
P62264	Rps14	40S ribosomal protein S14 OS=Mus musculus OX=10090 GN=Rps14 PE=1 SV=3	16.273	151	0.90739	-0.140205		2	31.8079	31.9481
P62267	Rps23	40S ribosomal protein S23 OS=Mus musculus OX=10090 GN=Rps23 PE=1 SV=3	15.808	143	1.05203	0.0731767		2	31.3202	31.247
P62270	Rps18	40S ribosomal protein S18 OS=Mus musculus OX=10090 GN=Rps18 PE=1 SV=3	17.719	152	0.99576	-0.0061303		2	32.2467	32.2528
P62281	Rps11	40S ribosomal protein S11 OS=Mus musculus OX=10090 GN=Rps11 PE=1 SV=3	18.431	158	1.12268	0.166942		2	31.7057	31.5387
P62301	Rps13	40S ribosomal protein S13 OS=Mus musculus OX=10090 GN=Rps13 PE=1 SV=2	17.222	151	0.963133	-0.0541936		2	32.0735	32.1277
P62305	Snrpe	Small nuclear ribonucleoprotein E OS=Mus musculus OX=10090 GN=Snrpe PE=1 SV=1	10.804	92	1.30831	0.387707		2	28.898	28.5103
P62307	Snrpf	Small nuclear ribonucleoprotein F OS=Mus musculus OX=10090 GN=Snrpf PE=1 SV=1	9.725	86	0.709808	-0.494499		2	30.193	30.6875
P62309	Snrpg	Small nuclear ribonucleoprotein G OS=Mus musculus OX=10090 GN=Snrpg PE=1 SV=1	8.496	76	0.740505	-0.433419		2	27.434	27.8674
P62311	Lsm3	U6 snRNA-associated Sm-like protein LSm3 OS=Mus musculus OX=10090 GN=Lsm3 PE=1 SV=2	11.845	102	0.950878	-0.0726683		2	27.5065	27.5792
P62313	Lsm6	U6 snRNA-associated Sm-like protein LSm6 OS=Mus musculus OX=10090 GN=Lsm6 PE=1 SV=1	9.128	80	0.85891	-0.219421		2	25.9241	26.1436
P62315	Snrpd1	Small nuclear ribonucleoprotein Sm D1 OS=Mus musculus OX=10090 GN=Snrpd1 PE=1 SV=1	13.282	119	1.26495	0.33908		2	28.6621	28.323
P62317	Snrpd2	Small nuclear ribonucleoprotein Sm D2 OS=Mus musculus OX=10090 GN=Snrpd2 PE=1 SV=1	13.527	118	0.927382	-0.108764		2	29.1293	29.238
P62320	Snrpd3	Small nuclear ribonucleoprotein Sm D3 OS=Mus musculus OX=10090 GN=Snrpd3 PE=1 SV=1	13.916	126	0.938086	-0.0922074		2	30.2759	30.3681
P62322	Lsm5	U6 snRNA-associated Sm-like protein LSm5 OS=Mus musculus OX=10090 GN=Lsm5 PE=3 SV=2	9.937	91	1.04577	0.0645688		2	25.2991	25.2345
P62331	Arf6	ADP-ribosylation factor 6 OS=Mus musculus OX=10090 GN=Arf6 PE=1 SV=2	20.082	175	1.17523	0.232946		2	29.9747	29.7418
P62334	Psmc6	26S proteasome regulatory subunit 10B OS=Mus musculus OX=10090 GN=Psmc6 PE=1 SV=1	44.173	389	0.951532	-0.0716764		2	30.102	30.1737
P62482	Kcnab2	Voltage-gated potassium channel subunit beta-2 OS=Mus musculus OX=10090 GN=Kcnab2 PE=1 SV=1	41.021	367	0.897019	-0.156789		2	29.0794	29.2361
P62488	Polr2g	DNA-directed RNA polymerase II subunit RPB7 OS=Mus musculus OX=10090 GN=Polr2g PE=1 SV=1	19.294	172	1.36996	0.454132		2	25.2539	24.7998
P62627	Dynlrb1	Dynein light chain roadblock-type 1 OS=Mus musculus OX=10090 GN=Dynlrb1 PE=1 SV=3	10.99	96	1.06573	0.091844		2	29.6106	29.5188
P62702	Rps4x	40S ribosomal protein S4, X isoform OS=Mus musculus OX=10090 GN=Rps4x PE=1 SV=2	29.598	263	0.893193	-0.162956		2	32.6312	32.7942
P62715	Ppp2cb	Serine/threonine-protein phosphatase 2A catalytic subunit beta isoform OS=Mus musculus OX=10090 GN=Ppp2cb PE=1 SV=1	35.575	309	1.03078	0.0437307		2	26.4982	26.4544
P62717	Rpl18a	60S ribosomal protein L18a OS=Mus musculus OX=10090 GN=Rpl18a PE=1 SV=1	20.732	176	1.04515	0.0637052		2	30.2006	30.1369
P62743	Ap2s1	AP-2 complex subunit sigma OS=Mus musculus OX=10090 GN=Ap2s1 PE=1 SV=1	17.018	142	0.994906	-0.00736841		2	25.7799	25.7872
P62748	Hpcal1	Hippocalcin-like protein 1 OS=Mus musculus OX=10090 GN=Hpcal1 PE=1 SV=2	22.338	193	1.12698	0.172463		2	28.6049	28.4325
P62751	Rpl23a	60S ribosomal protein L23a OS=Mus musculus OX=10090 GN=Rpl23a PE=1 SV=1	17.695	156	1.05827	0.0817067		2	32.0356	31.9539
P62754	Rps6	40S ribosomal protein S6 OS=Mus musculus OX=10090 GN=Rps6 PE=1 SV=1	28.681	249	0.941276	-0.0873102		2	31.8368	31.9242
P62774	Mtpn	Myotrophin OS=Mus musculus OX=10090 GN=Mtpn PE=1 SV=2	12.861	118	0.956357	-0.0643786		2	29.4484	29.5128
P62806	H4c16	Histone H4 OS=Mus musculus OX=10090 GN=H4c16 PE=1 SV=2	11.367	103	0.671663	-0.574191		2	33.8644	34.4386
P62814	Atp6v1b2	V-type proton ATPase subunit B, brain isoform OS=Mus musculus OX=10090 GN=Atp6v1b2 PE=1 SV=1	56.551	511	0.966026	-0.0498666		2	31.6632	31.7131
P62821	Rab1A	Ras-related protein Rab-1A OS=Mus musculus OX=10090 GN=Rab1A PE=1 SV=3	22.678	205	0.969354	-0.0449051		2	31.7765	31.8214
P62827	Ran	GTP-binding nuclear protein Ran OS=Mus musculus OX=10090 GN=Ran PE=1 SV=3	24.423	216	1.14381	0.193841		2	32.827	32.6331
P62830	Rpl23	60S ribosomal protein L23 OS=Mus musculus OX=10090 GN=Rpl23 PE=1 SV=1	14.865	140	0.96543	-0.0507566		2	30.5756	30.6264
P62835	Rap1a	Ras-related protein Rap-1A OS=Mus musculus OX=10090 GN=Rap1a PE=1 SV=1	20.987	184	0.888729	-0.170184		2	24.8522	25.0224
P62843	Rps15	40S ribosomal protein S15 OS=Mus musculus OX=10090 GN=Rps15 PE=1 SV=2	17.04	145	0.720026	-0.47388		2	30.6512	31.1251
P62849	Rps24	40S ribosomal protein S24 OS=Mus musculus OX=10090 GN=Rps24 PE=1 SV=1	15.423	133	0.952119	-0.0707858		2	30.9772	31.048
P62852	Rps25	40S ribosomal protein S25 OS=Mus musculus OX=10090 GN=Rps25 PE=1 SV=1	13.742	125	0.855031	-0.225952		2	29.4497	29.6757
P62855	Rps26	40S ribosomal protein S26 OS=Mus musculus OX=10090 GN=Rps26 PE=1 SV=3	13.015	115	0.929669	-0.10521		2	30.9834	31.0886
P62858	Rps28	40S ribosomal protein S28 OS=Mus musculus OX=10090 GN=Rps28 PE=1 SV=1	7.841	69	1.02325	0.0331645		2	31.4289	31.3958
P62862	Fau	40S ribosomal protein S30 OS=Mus musculus OX=10090 GN=Fau PE=1 SV=1	6.648	59	0.821234	-0.284134		2	27.8915	28.1756
P62869	Elob	Elongin-B OS=Mus musculus OX=10090 GN=Elob PE=1 SV=1	13.17	118	1.06115	0.0856247		2	29.9866	29.901
P62874	Gnb1	Guanine nucleotide-binding protein G(I)/G(S)/G(T) subunit beta-1 OS=Mus musculus OX=10090 GN=Gnb1 PE=1 SV=3	37.377	340	0.924525	-0.113216		2	28.5993	28.7125
P62880	Gnb2	Guanine nucleotide-binding protein G(I)/G(S)/G(T) subunit beta-2 OS=Mus musculus OX=10090 GN=Gnb2 PE=1 SV=3	37.331	340	0.922172	-0.116893		2	30.5383	30.6551
P62889	Rpl30	60S ribosomal protein L30 OS=Mus musculus OX=10090 GN=Rpl30 PE=1 SV=2	12.784	115	0.910495	-0.135278		2	32.046	32.1813
P62897	Cycs	Cytochrome c, somatic OS=Mus musculus OX=10090 GN=Cycs PE=1 SV=2	11.605	105	1.00809	0.0116213		2	29.9636	29.952
P62908	Rps3	40S ribosomal protein S3 OS=Mus musculus OX=10090 GN=Rps3 PE=1 SV=1	26.674	243	0.921516	-0.117919		2	33.1203	33.2382
P62911	Rpl32	60S ribosomal protein L32 OS=Mus musculus OX=10090 GN=Rpl32 PE=1 SV=2	15.86	135	0.974885	-0.0366964		2	29.1257	29.1624
P62915	Gtf2b	Transcription initiation factor IIB OS=Mus musculus OX=10090 GN=Gtf2b PE=1 SV=1	34.819	316	1.05833	0.0817945		2	28.1781	28.0963
P62918	Rpl8	60S ribosomal protein L8 OS=Mus musculus OX=10090 GN=Rpl8 PE=1 SV=2	28.025	257	0.838357	-0.254364		2	31.1724	31.4267
P62960	Ybx1	Y-box-binding protein 1 OS=Mus musculus OX=10090 GN=Ybx1 PE=1 SV=3	35.73	322	0.912143	-0.132668		2	31.5925	31.7252
P62983	Rps27a	Ubiquitin-40S ribosomal protein S27a OS=Mus musculus OX=10090 GN=Rps27a PE=1 SV=2	17.951	156	0.871386	-0.198616		2	32.4643	32.6629
P62996	Tra2b	Transformer-2 protein homolog beta OS=Mus musculus OX=10090 GN=Tra2b PE=1 SV=1	33.666	288	1.15876	0.212583		2	30.2145	30.002
P63001	Rac1	Ras-related C3 botulinum toxin substrate 1 OS=Mus musculus OX=10090 GN=Rac1 PE=1 SV=1	21.45	192	0.902448	-0.148084		2	30.608	30.7561
P63005	Pafah1b1	Platelet-activating factor acetylhydrolase IB subunit beta OS=Mus musculus OX=10090 GN=Pafah1b1 PE=1 SV=2	46.67	410	1.12733	0.172914		2	30.9012	30.7283
P63017	Hspa8	Heat shock cognate 71 kDa protein OS=Mus musculus OX=10090 GN=Hspa8 PE=1 SV=1	70.871	646	0.927944	-0.10789		2	35.2988	35.4067
P63024	Vamp3	Vesicle-associated membrane protein 3 OS=Mus musculus OX=10090 GN=Vamp3 PE=1 SV=1	11.48	103	1.02826	0.0402053		2	27.4702	27.43
P63028	Tpt1	Translationally-controlled tumor protein OS=Mus musculus OX=10090 GN=Tpt1 PE=1 SV=1	19.462	172	0.991676	-0.0120587		2	31.9819	31.994
P63037	Dnaja1	DnaJ homolog subfamily A member 1 OS=Mus musculus OX=10090 GN=Dnaja1 PE=1 SV=1	44.868	397	0.963166	-0.0541431		2	29.8403	29.8945
P63038	Hspd1	60 kDa heat shock protein, mitochondrial OS=Mus musculus OX=10090 GN=Hspd1 PE=1 SV=1	60.955	573	0.942405	-0.0855813		2	35.1351	35.2207
P63073	Eif4e	Eukaryotic translation initiation factor 4E OS=Mus musculus OX=10090 GN=Eif4e PE=1 SV=1	25.053	217	1.00868	0.0124705		2	29.8589	29.8464
P63085	Mapk1	Mitogen-activated protein kinase 1 OS=Mus musculus OX=10090 GN=Mapk1 PE=1 SV=3	41.276	358	1.00979	0.0140609		2	30.5644	30.5503
P63087	Ppp1cc	Serine/threonine-protein phosphatase PP1-gamma catalytic subunit OS=Mus musculus OX=10090 GN=Ppp1cc PE=1 SV=1	36.984	323	1.03567	0.0505593		2	30.9553	30.9048
P63094	Gnas	Guanine nucleotide-binding protein G(s) subunit alpha isoforms short OS=Mus musculus OX=10090 GN=Gnas PE=1 SV=1	45.664	394	1.23476	0.304227		2	28.4856	28.1814
P63101	Ywhaz	14-3-3 protein zeta/delta OS=Mus musculus OX=10090 GN=Ywhaz PE=1 SV=1	27.771	245	0.924883	-0.112658		2	33.7631	33.8757
P63147	Ube2b	Ubiquitin-conjugating enzyme E2 B OS=Mus musculus OX=10090 GN=Ube2b PE=1 SV=1	17.312	152	0.819215	-0.287686		2	25.841	26.1287
P63154	Crnkl1	Crooked neck-like protein 1 OS=Mus musculus OX=10090 GN=Crnkl1 PE=1 SV=1	83.416	690	1.08099	0.112357		2	28.1835	28.0711
P63158	Hmgb1	High mobility group protein B1 OS=Mus musculus OX=10090 GN=Hmgb1 PE=1 SV=2	24.894	215	0.915396	-0.127531		2	31.6877	31.8153
P63166	Sumo1	Small ubiquitin-related modifier 1 OS=Mus musculus OX=10090 GN=Sumo1 PE=1 SV=1	11.557	101	0.773955	-0.369679		2	27.5572	27.9269
P63168	Dynll1	Dynein light chain 1, cytoplasmic OS=Mus musculus OX=10090 GN=Dynll1 PE=1 SV=1	10.366	89	0.724367	-0.465208		2	24.4307	24.8959
P63213	Gng2	Guanine nucleotide-binding protein G(I)/G(S)/G(O) subunit gamma-2 OS=Mus musculus OX=10090 GN=Gng2 PE=1 SV=2	7.85	71	1.06594	0.0921286		2	27.8686	27.7764
P63242	Eif5a	Eukaryotic translation initiation factor 5A-1 OS=Mus musculus OX=10090 GN=Eif5a PE=1 SV=2	16.832	154	0.917151	-0.124768		2	32.4762	32.601
P63260	Actg1	Actin, cytoplasmic 2 OS=Mus musculus OX=10090 GN=Actg1 PE=1 SV=1	41.793	375	0.974893	-0.0366836		2	36.0067	36.0434
P63276	Rps17	40S ribosomal protein S17 OS=Mus musculus OX=10090 GN=Rps17 PE=1 SV=2	15.524	135	0.926051	-0.110837		2	31.2059	31.3168
P63280	Ube2i	SUMO-conjugating enzyme UBC9 OS=Mus musculus OX=10090 GN=Ube2i PE=1 SV=1	18.007	158	1.00698	0.0100395		2	28.6495	28.6394
P63321	Rala	Ras-related protein Ral-A OS=Mus musculus OX=10090 GN=Rala PE=1 SV=1	23.553	206	1.10575	0.145026		2	24.7107	24.5657
P63323	Rps12	40S ribosomal protein S12 OS=Mus musculus OX=10090 GN=Rps12 PE=1 SV=3	14.515	132	1.04642	0.0654601		2	32.1245	32.0591
P63325	Rps10	40S ribosomal protein S10 OS=Mus musculus OX=10090 GN=Rps10 PE=1 SV=1	18.916	165	0.953972	-0.067981		2	31.3504	31.4184
P63328	Ppp3ca	Protein phosphatase 3 catalytic subunit alpha OS=Mus musculus OX=10090 GN=Ppp3ca PE=1 SV=1	58.644	521	0.951525	-0.0716868		2	27.3624	27.434
P63330	Ppp2ca	Serine/threonine-protein phosphatase 2A catalytic subunit alpha isoform OS=Mus musculus OX=10090 GN=Ppp2ca PE=1 SV=1	35.608	309	1.02812	0.0400101		2	31.2218	31.1818
P67778	Phb1	Prohibitin 1 OS=Mus musculus OX=10090 GN=Phb1 PE=1 SV=1	29.82	272	0.989133	-0.0157638		2	32.072	32.0877
P67871	Csnk2b	Casein kinase II subunit beta OS=Mus musculus OX=10090 GN=Csnk2b PE=1 SV=1	24.942	215	0.785814	-0.347739		2	29.1463	29.494
P67984	Rpl22	60S ribosomal protein L22 OS=Mus musculus OX=10090 GN=Rpl22 PE=1 SV=2	14.759	128	0.84139	-0.249153		2	30.8656	31.1147
P68037	Ube2l3	Ubiquitin-conjugating enzyme E2 L3 OS=Mus musculus OX=10090 GN=Ube2l3 PE=1 SV=1	17.862	154	1.03385	0.0480216		2	32.1124	32.0644
P68040	Rack1	Receptor of activated protein C kinase 1 OS=Mus musculus OX=10090 GN=Rack1 PE=1 SV=3	35.077	317	0.894991	-0.160055		2	32.9316	33.0917
P68134	Acta1	Actin, alpha skeletal muscle OS=Mus musculus OX=10090 GN=Acta1 PE=1 SV=1	42.051	377	1.12957	0.175773		2	32.5732	32.3974
P68181	Prkacb	cAMP-dependent protein kinase catalytic subunit beta OS=Mus musculus OX=10090 GN=Prkacb PE=1 SV=2	40.708	351	1.011	0.0157862		2	27.4606	27.4448
P68254	Ywhaq	14-3-3 protein theta OS=Mus musculus OX=10090 GN=Ywhaq PE=1 SV=1	27.778	245	0.918479	-0.122681		2	32.4253	32.548
P68372	Tubb4b	Tubulin beta-4B chain OS=Mus musculus OX=10090 GN=Tubb4b PE=1 SV=1	49.831	445	0.956945	-0.0634923		2	34.832	34.8955
P68510	Ywhah	14-3-3 protein eta OS=Mus musculus OX=10090 GN=Ywhah PE=1 SV=2	28.212	246	0.922781	-0.11594		2	31.5268	31.6427
P69566	Ranbp9	Ran-binding protein 9 OS=Mus musculus OX=10090 GN=Ranbp9 PE=1 SV=1	71.012	653	0.95133	-0.0719828		2	25.8799	25.9518
P70122	Sbds	Ribosome maturation protein SBDS OS=Mus musculus OX=10090 GN=Sbds PE=1 SV=4	28.781	250	0.952895	-0.0696102		2	29.0264	29.096
P70168	Kpnb1	Importin subunit beta-1 OS=Mus musculus OX=10090 GN=Kpnb1 PE=1 SV=2	97.184	876	0.950388	-0.0734117		2	32.6524	32.7258
P70182	Pip5k1a	Phosphatidylinositol 4-phosphate 5-kinase type-1 alpha OS=Mus musculus OX=10090 GN=Pip5k1a PE=1 SV=2	60.485	546	1.10305	0.141493		2	25.6891	25.5476
P70188	Kifap3	Kinesin-associated protein 3 OS=Mus musculus OX=10090 GN=Kifap3 PE=1 SV=1	91.291	793	0.88432	-0.177359		2	24.4287	24.606
P70195	Psmb7	Proteasome subunit beta type-7 OS=Mus musculus OX=10090 GN=Psmb7 PE=1 SV=1	29.891	277	0.787197	-0.345203		2	29.0719	29.4171
P70218	Map4k1	Mitogen-activated protein kinase kinase kinase kinase 1 OS=Mus musculus OX=10090 GN=Map4k1 PE=1 SV=1	91.535	827	1.02487	0.0354345		2	25.561	25.5255
P70248	Myo1f	Unconventional myosin-If OS=Mus musculus OX=10090 GN=Myo1f PE=1 SV=1	125.947	1099	0.983686	-0.0237301		2	26.7331	26.7568
P70261	Pald1	Paladin OS=Mus musculus OX=10090 GN=Pald1 PE=1 SV=1	96.74	859	1.08682	0.120119		2	25.146	25.0258
P70268	Pkn1	Serine/threonine-protein kinase N1 OS=Mus musculus OX=10090 GN=Pkn1 PE=1 SV=3	104.411	946	1.2178	0.284275		2	28.1576	27.8733
P70279	Surf6	Surfeit locus protein 6 OS=Mus musculus OX=10090 GN=Surf6 PE=1 SV=1	41.235	355	0.877822	-0.188		2	27.0766	27.2646
P70280	Vamp7	Vesicle-associated membrane protein 7 OS=Mus musculus OX=10090 GN=Vamp7 PE=1 SV=1	24.967	220	0.983929	-0.0233745		2	23.7721	23.7955
P70288	Hdac2	Histone deacetylase 2 OS=Mus musculus OX=10090 GN=Hdac2 PE=1 SV=1	55.302	488	0.98034	-0.0286452		2	27.9556	27.9842
P70290	Mpp1	55 kDa erythrocyte membrane protein OS=Mus musculus OX=10090 GN=Mpp1 PE=1 SV=1	52.227	466	1.16307	0.217933		2	30.0625	29.8446
P70295	Aup1	Lipid droplet-regulating VLDL assembly factor AUP1 OS=Mus musculus OX=10090 GN=Aup1 PE=1 SV=1	46.121	410	1.05641	0.0791748		2	25.7163	25.6372
P70296	Pebp1	Phosphatidylethanolamine-binding protein 1 OS=Mus musculus OX=10090 GN=Pebp1 PE=1 SV=3	20.83	187	1.05934	0.0831599		2	32.2879	32.2047
P70297	Stam	Signal transducing adapter molecule 1 OS=Mus musculus OX=10090 GN=Stam PE=1 SV=3	59.771	548	1.10548	0.144677		2	25.573	25.4284
P70302	Stim1	Stromal interaction molecule 1 OS=Mus musculus OX=10090 GN=Stim1 PE=1 SV=2	77.567	685	1.03877	0.0548818		2	24.5264	24.4715
P70303	Ctps2	CTP synthase 2 OS=Mus musculus OX=10090 GN=Ctps2 PE=1 SV=1	65.514	586	0.969117	-0.0452567		2	26.6302	26.6755
P70315	Was	Actin nucleation-promoting factor WAS OS=Mus musculus OX=10090 GN=Was PE=1 SV=1	54.192	520	0.892994	-0.163278		2	27.9716	28.1349
P70318	Tial1	Nucleolysin TIAR OS=Mus musculus OX=10090 GN=Tial1 PE=1 SV=1	43.389	392	1.14962	0.20116		2	28.3709	28.1698
P70333	Hnrnph2	Heterogeneous nuclear ribonucleoprotein H2 OS=Mus musculus OX=10090 GN=Hnrnph2 PE=1 SV=1	49.28	449	0.987604	-0.0179958		2	28.756	28.774
P70336	Rock2	Rho-associated protein kinase 2 OS=Mus musculus OX=10090 GN=Rock2 PE=1 SV=1	160.586	1388	1.11508	0.15715		2	27.7923	27.6352
P70347	Tank	TRAF family member-associated NF-kappa-B activator OS=Mus musculus OX=10090 GN=Tank PE=1 SV=1	50.939	448	0.954708	-0.0668678		2	24.4483	24.5152
P70349	Hint1	Adenosine 5'-monophosphoramidase HINT1 OS=Mus musculus OX=10090 GN=Hint1 PE=1 SV=3	13.777	126	1.00759	0.0109067		2	32.2361	32.2252
P70362	Ufd1	Ubiquitin recognition factor in ER-associated degradation protein 1 OS=Mus musculus OX=10090 GN=Ufd1 PE=1 SV=2	34.481	307	0.909698	-0.136541		2	26.4229	26.5595
P70372	Elavl1	ELAV-like protein 1 OS=Mus musculus OX=10090 GN=Elavl1 PE=1 SV=2	36.169	326	0.864596	-0.209903		2	30.4581	30.668
P70388	Rad50	DNA repair protein RAD50 OS=Mus musculus OX=10090 GN=Rad50 PE=1 SV=1	153.488	1312	0.825703	-0.276305		2	27.1747	27.451
P70398	Usp9x	Probable ubiquitin carboxyl-terminal hydrolase FAF-X OS=Mus musculus OX=10090 GN=Usp9x PE=1 SV=2	290.711	2559	1.05258	0.0739242		2	27.7052	27.6312
P70399	Tp53bp1	TP53-binding protein 1 OS=Mus musculus OX=10090 GN=Tp53bp1 PE=1 SV=3	212.735	1969	0.807311	-0.308804		2	26.6446	26.9534
P70403	Cux1	Protein CASP OS=Mus musculus OX=10090 GN=Cux1 PE=1 SV=2	77.269	678	0.821307	-0.284006		2	25.6553	25.9393
P70404	Idh3g	Isocitrate dehydrogenase [NAD] subunit gamma 1, mitochondrial OS=Mus musculus OX=10090 GN=Idh3g PE=1 SV=1	42.785	393	1.2093	0.274177		2	30.5362	30.262
P70419	Galnt3	Polypeptide N-acetylgalactosaminyltransferase 3 OS=Mus musculus OX=10090 GN=Galnt3 PE=1 SV=3	72.932	633	1.01145	0.0164179		2	25.5632	25.5468
P70441	Slc9a3r1	Na(+)/H(+) exchange regulatory cofactor NHE-RF1 OS=Mus musculus OX=10090 GN=Slc9a3r1 PE=1 SV=3	38.6	355	1.3717	0.455967		2	29.0143	28.5583
P70444	Bid	BH3-interacting domain death agonist OS=Mus musculus OX=10090 GN=Bid PE=1 SV=2	21.952	195	0.980636	-0.0282107		2	28.4418	28.47
P70452	Stx4	Syntaxin-4 OS=Mus musculus OX=10090 GN=Stx4 PE=1 SV=1	34.165	298	1.13407	0.18151		2	25.6328	25.4513
P70460	Vasp	Vasodilator-stimulated phosphoprotein OS=Mus musculus OX=10090 GN=Vasp PE=1 SV=4	39.667	375	1.00623	0.00895681		2	28.1551	28.1462
P70662	Ldb1	LIM domain-binding protein 1 OS=Mus musculus OX=10090 GN=Ldb1 PE=1 SV=2	46.503	411	0.837044	-0.256624		2	23.9125	24.1691
P70665	Siae	Sialate O-acetylesterase OS=Mus musculus OX=10090 GN=Siae PE=1 SV=3	60.775	541	1.30859	0.388014		2	25.7617	25.3737
P70677	Casp3	Caspase-3 OS=Mus musculus OX=10090 GN=Casp3 PE=1 SV=1	31.475	277	1.10753	0.147347		2	30.0879	29.9406
P70697	Urod	Uroporphyrinogen decarboxylase OS=Mus musculus OX=10090 GN=Urod PE=1 SV=2	40.692	367	0.911947	-0.132978		2	25.3386	25.4716
P70698	Ctps1	CTP synthase 1 OS=Mus musculus OX=10090 GN=Ctps1 PE=1 SV=2	66.682	591	0.9932	-0.0098437		2	29.8046	29.8144
P70699	Gaa	Lysosomal alpha-glucosidase OS=Mus musculus OX=10090 GN=Gaa PE=1 SV=2	106.248	953	0.978526	-0.0313179		2	29.2229	29.2542
P70700	Polr1b	DNA-directed RNA polymerase I subunit RPA2 OS=Mus musculus OX=10090 GN=Polr1b PE=1 SV=2	128.213	1135	0.994329	-0.00820519		2	28.5808	28.589
P80313	Cct7	T-complex protein 1 subunit eta OS=Mus musculus OX=10090 GN=Cct7 PE=1 SV=1	59.652	544	0.933466	-0.0993302		2	32.6901	32.7894
P80314	Cct2	T-complex protein 1 subunit beta OS=Mus musculus OX=10090 GN=Cct2 PE=1 SV=4	57.477	535	0.957922	-0.0620205		2	33.4847	33.5467
P80315	Cct4	T-complex protein 1 subunit delta OS=Mus musculus OX=10090 GN=Cct4 PE=1 SV=3	58.066	539	0.941869	-0.0864014		2	32.7419	32.8283
P80316	Cct5	T-complex protein 1 subunit epsilon OS=Mus musculus OX=10090 GN=Cct5 PE=1 SV=1	59.624	541	0.983457	-0.024066		2	33.0491	33.0732
P80317	Cct6a	T-complex protein 1 subunit zeta OS=Mus musculus OX=10090 GN=Cct6a PE=1 SV=3	58.004	531	1.05488	0.0770815		2	33.1832	33.1061
P80318	Cct3	T-complex protein 1 subunit gamma OS=Mus musculus OX=10090 GN=Cct3 PE=1 SV=1	60.63	545	0.952793	-0.069765		2	33.0048	33.0745
P81117	Nucb2	Nucleobindin-2 OS=Mus musculus OX=10090 GN=Nucb2 PE=1 SV=2	50.304	420	0.913774	-0.130091		2	28.6552	28.7853
P82343	Renbp	N-acylglucosamine 2-epimerase OS=Mus musculus OX=10090 GN=Renbp PE=1 SV=4	48.51	419	0.980943	-0.0277582		2	29.1658	29.1936
P83626	Tnfrsf26	Tumor necrosis factor receptor superfamily member 26 OS=Mus musculus OX=10090 GN=Tnfrsf26 PE=2 SV=1	22.708	204	1.2108	0.275966		2	27.6958	27.4198
P83741	Wnk1	Serine/threonine-protein kinase WNK1 OS=Mus musculus OX=10090 GN=Wnk1 PE=1 SV=2	250.934	2377	1.29966	0.378137		2	27.9216	27.5435
P83870	Phf5a	PHD finger-like domain-containing protein 5A OS=Mus musculus OX=10090 GN=Phf5a PE=1 SV=1	12.405	110	0.945511	-0.0808334		2	28.5424	28.6232
P83877	Txnl4a	Thioredoxin-like protein 4A OS=Mus musculus OX=10090 GN=Txnl4a PE=1 SV=1	16.786	142	0.842629	-0.247031		2	25.2743	25.5213
P83882	Rpl36a	60S ribosomal protein L36a OS=Mus musculus OX=10090 GN=Rpl36a PE=1 SV=2	12.441	106	0.738669	-0.437001		2	28.8021	29.2391
P83887	Tubg1	Tubulin gamma-1 chain OS=Mus musculus OX=10090 GN=Tubg1 PE=1 SV=1	51.101	451	1.00096	0.00139021		2	27.3077	27.3063
P83917	Cbx1	Chromobox protein homolog 1 OS=Mus musculus OX=10090 GN=Cbx1 PE=1 SV=1	21.418	185	1.10311	0.141577		2	27.5184	27.3768
P83940	Eloc	Elongin-C OS=Mus musculus OX=10090 GN=Eloc PE=1 SV=1	12.473	112	0.871451	-0.198509		2	29.1583	29.3568
P84078	Arf1	ADP-ribosylation factor 1 OS=Mus musculus OX=10090 GN=Arf1 PE=1 SV=2	20.697	181	0.950672	-0.0729804		2	31.3427	31.4156
P84089	Erh	Enhancer of rudimentary homolog OS=Mus musculus OX=10090 GN=Erh PE=1 SV=1	12.259	104	0.889816	-0.168422		2	29.7252	29.8936
P84091	Ap2m1	AP-2 complex subunit mu OS=Mus musculus OX=10090 GN=Ap2m1 PE=1 SV=1	49.655	435	0.868813	-0.202882		2	27.3432	27.5461
P84096	Rhog	Rho-related GTP-binding protein RhoG OS=Mus musculus OX=10090 GN=Rhog PE=1 SV=1	21.309	191	0.97992	-0.0292647		2	29.357	29.3862
P84099	Rpl19	60S ribosomal protein L19 OS=Mus musculus OX=10090 GN=Rpl19 PE=1 SV=1	23.466	196	0.860317	-0.21706		2	31.2812	31.4982
P84104	Srsf3	Serine/arginine-rich splicing factor 3 OS=Mus musculus OX=10090 GN=Srsf3 PE=1 SV=1	19.33	164	0.953543	-0.0686306		2	29.5833	29.6519
P84244	H3-3b	Histone H3.3 OS=Mus musculus OX=10090 GN=H3-3b PE=1 SV=2	15.328	136	0.8289	-0.27073		2	31.9168	32.1876
P85094	Isoc2a	Isochorismatase domain-containing protein 2A OS=Mus musculus OX=10090 GN=Isoc2a PE=1 SV=1	22.417	206	1.13657	0.18468		2	26.9344	26.7497
P97287	Mcl1	Induced myeloid leukemia cell differentiation protein Mcl-1 homolog OS=Mus musculus OX=10090 GN=Mcl1 PE=1 SV=3	35.217	331	1.15131	0.203281		2	25.7058	25.5025
P97300	Nptn	Neuroplastin OS=Mus musculus OX=10090 GN=Nptn PE=1 SV=3	44.373	397	0.694924	-0.525074		2	25.1775	25.7026
P97304	Polr1d	DNA-directed RNA polymerases I and III subunit RPAC2 OS=Mus musculus OX=10090 GN=Polr1d PE=1 SV=1	15.072	133	1.08873	0.122646		2	27.0596	26.937
P97310	Mcm2	DNA replication licensing factor MCM2 OS=Mus musculus OX=10090 GN=Mcm2 PE=1 SV=3	102.078	904	0.962999	-0.0543938		2	31.083	31.1374
P97311	Mcm6	DNA replication licensing factor MCM6 OS=Mus musculus OX=10090 GN=Mcm6 PE=1 SV=1	92.867	821	0.926558	-0.110047		2	31.4842	31.5942
P97313	Prkdc	DNA-dependent protein kinase catalytic subunit OS=Mus musculus OX=10090 GN=Prkdc PE=1 SV=3	471.471	4128	0.72336	-0.467215		2	22.8485	23.3158
P97315	Csrp1	Cysteine and glycine-rich protein 1 OS=Mus musculus OX=10090 GN=Csrp1 PE=1 SV=3	20.583	193	0.955793	-0.0652304		2	28.9551	29.0203
P97351	Rps3a	40S ribosomal protein S3a OS=Mus musculus OX=10090 GN=Rps3a PE=1 SV=3	29.885	264	0.886697	-0.173488		2	32.3999	32.5733
P97352	S100a13	Protein S100-A13 OS=Mus musculus OX=10090 GN=S100a13 PE=1 SV=1	11.158	98	0.956454	-0.0642321		2	28.3623	28.4265
P97355	Sms	Spermine synthase OS=Mus musculus OX=10090 GN=Sms PE=1 SV=1	41.313	366	1.22176	0.288957		2	28.4987	28.2097
P97360	Etv6	Transcription factor ETV6 OS=Mus musculus OX=10090 GN=Etv6 PE=1 SV=1	56.406	485	0.856921	-0.222766		2	24.6283	24.8511
P97363	Sptlc2	Serine palmitoyltransferase 2 OS=Mus musculus OX=10090 GN=Sptlc2 PE=1 SV=2	62.982	560	1.03584	0.050806		2	28.064	28.0132
P97364	Sephs2	Selenide, water dikinase 2 OS=Mus musculus OX=10090 GN=Sephs2 PE=1 SV=3	47.834	452	0.871939	-0.1977		2	24.6494	24.8471
P97369	Ncf4	Neutrophil cytosol factor 4 OS=Mus musculus OX=10090 GN=Ncf4 PE=1 SV=2	38.707	339	0.90826	-0.138823		2	28.7617	28.9005
P97370	Atp1b3	Sodium/potassium-transporting ATPase subunit beta-3 OS=Mus musculus OX=10090 GN=Atp1b3 PE=1 SV=1	31.776	278	0.980266	-0.0287545		2	30.4486	30.4774
P97371	Psme1	Proteasome activator complex subunit 1 OS=Mus musculus OX=10090 GN=Psme1 PE=1 SV=2	28.673	249	0.980475	-0.028447		2	31.1934	31.2219
P97372	Psme2	Proteasome activator complex subunit 2 OS=Mus musculus OX=10090 GN=Psme2 PE=1 SV=4	27.057	239	0.997332	-0.00385368		2	30.404	30.4078
P97376	Frg1	Protein FRG1 OS=Mus musculus OX=10090 GN=Frg1 PE=1 SV=2	29.127	258	0.991261	-0.0126632		2	27.8749	27.8876
P97377	Cdk2	Cyclin-dependent kinase 2 OS=Mus musculus OX=10090 GN=Cdk2 PE=1 SV=2	38.978	346	0.913448	-0.130605		2	28.6629	28.7935
P97379	G3bp2	Ras GTPase-activating protein-binding protein 2 OS=Mus musculus OX=10090 GN=G3bp2 PE=1 SV=2	54.088	482	0.955684	-0.0653942		2	30.4853	30.5507
P97384	Anxa11	Annexin A11 OS=Mus musculus OX=10090 GN=Anxa11 PE=1 SV=2	54.079	503	0.962977	-0.0544268		2	28.8529	28.9073
P97386	Lig3	DNA ligase 3 OS=Mus musculus OX=10090 GN=Lig3 PE=1 SV=2	113.072	1015	0.959269	-0.0599929		2	28.0154	28.0754
P97390	Vps45	Vacuolar protein sorting-associated protein 45 OS=Mus musculus OX=10090 GN=Vps45 PE=1 SV=1	65.053	570	1.13519	0.182938		2	26.7943	26.6113
P97393	Arhgap5	Rho GTPase-activating protein 5 OS=Mus musculus OX=10090 GN=Arhgap5 PE=1 SV=3	172.472	1503	0.895431	-0.159345		2	24.1534	24.3127
P97429	Anxa4	Annexin A4 OS=Mus musculus OX=10090 GN=Anxa4 PE=1 SV=4	35.916	319	1.09121	0.125923		2	31.8146	31.6887
P97449	Anpep	Aminopeptidase N OS=Mus musculus OX=10090 GN=Anpep PE=1 SV=4	109.651	966	1.04088	0.0578049		2	30.8054	30.7476
P97450	Atp5pf	ATP synthase-coupling factor 6, mitochondrial OS=Mus musculus OX=10090 GN=Atp5pf PE=1 SV=1	12.496	108	0.891115	-0.166316		2	29.1847	29.351
P97452	Bop1	Ribosome biogenesis protein BOP1 OS=Mus musculus OX=10090 GN=Bop1 PE=1 SV=1	82.546	732	0.931777	-0.101943		2	30.6771	30.779
P97461	Rps5	40S ribosomal protein S5 OS=Mus musculus OX=10090 GN=Rps5 PE=1 SV=3	22.889	204	0.995324	-0.00676137		2	30.6473	30.654
P97465	Dok1	Docking protein 1 OS=Mus musculus OX=10090 GN=Dok1 PE=1 SV=2	52.452	482	1.08691	0.120229		2	24.9602	24.84
P97470	Ppp4c	Serine/threonine-protein phosphatase 4 catalytic subunit OS=Mus musculus OX=10090 GN=Ppp4c PE=1 SV=2	35.08	307	1.02076	0.0296469		2	28.3951	28.3654
P97477	Aurka	Aurora kinase A OS=Mus musculus OX=10090 GN=Aurka PE=1 SV=1	44.772	395	0.835635	-0.259055		2	25.8636	26.1226
P97480	Eya3	Eyes absent homolog 3 OS=Mus musculus OX=10090 GN=Eya3 PE=1 SV=2	55.973	510	0.939977	-0.0893033		2	25.8251	25.9144
P97492	Rgs14	Regulator of G-protein signaling 14 OS=Mus musculus OX=10090 GN=Rgs14 PE=1 SV=2	59.847	547	1.24183	0.312465		2	25.209	24.8966
P97493	Txn2	Thioredoxin, mitochondrial OS=Mus musculus OX=10090 GN=Txn2 PE=1 SV=1	18.255	166	1.234	0.303343		2	29.6307	29.3274
P97494	Gclc	Glutamate--cysteine ligase catalytic subunit OS=Mus musculus OX=10090 GN=Gclc PE=1 SV=4	72.571	637	1.02206	0.0314829		2	27.9036	27.8721
P97496	Smarcc1	SWI/SNF complex subunit SMARCC1 OS=Mus musculus OX=10090 GN=Smarcc1 PE=1 SV=2	122.89	1104	1.08844	0.122266		2	28.548	28.4257
P97742	Cpt1a	Carnitine O-palmitoyltransferase 1, liver isoform OS=Mus musculus OX=10090 GN=Cpt1a PE=1 SV=4	88.251	773	1.13086	0.177415		2	27.1894	27.012
P97760	Polr2c	DNA-directed RNA polymerase II subunit RPB3 OS=Mus musculus OX=10090 GN=Polr2c PE=1 SV=2	31.443	275	0.883679	-0.178405		2	28.402	28.5804
P97765	Wbp2	WW domain-binding protein 2 OS=Mus musculus OX=10090 GN=Wbp2 PE=1 SV=1	28.032	261	1.0412	0.0582472		2	26.9556	26.8974
P97770	Thumpd3	tRNA (guanine(6)-N2)-methyltransferase THUMP3 OS=Mus musculus OX=10090 GN=Thumpd3 PE=1 SV=1	56.431	505	1.08973	0.123968		2	27.4465	27.3225
P97789	Xrn1	5'-3' exoribonuclease 1 OS=Mus musculus OX=10090 GN=Xrn1 PE=1 SV=1	194.307	1719	1.03669	0.0519857		2	25.8279	25.7759
P97797	Sirpa	Tyrosine-protein phosphatase non-receptor type substrate 1 OS=Mus musculus OX=10090 GN=Sirpa PE=1 SV=2	56.414	513	0.924034	-0.113983		2	29.7426	29.8566
P97807	Fh	Fumarate hydratase, mitochondrial OS=Mus musculus OX=10090 GN=Fh PE=1 SV=3	54.357	507	1.01953	0.0279098		2	30.4702	30.4423
P97814	Pstpip1	Proline-serine-threonine phosphatase-interacting protein 1 OS=Mus musculus OX=10090 GN=Pstpip1 PE=1 SV=1	47.59	415	1.19117	0.252379		2	25.9156	25.6632
P97821	Ctsc	Dipeptidyl peptidase 1 OS=Mus musculus OX=10090 GN=Ctsc PE=1 SV=1	52.376	462	0.853595	-0.228376		2	26.6994	26.9277
P97822	Anp32e	Acidic leucine-rich nuclear phosphoprotein 32 family member E OS=Mus musculus OX=10090 GN=Anp32e PE=1 SV=2	29.622	260	0.886833	-0.173266		2	31.3162	31.4895
P97823	Lypla1	Acyl-protein thioesterase 1 OS=Mus musculus OX=10090 GN=Lypla1 PE=1 SV=1	24.688	230	0.784271	-0.350576		2	28.8093	29.1599
P97825	Jpt1	Jupiter microtubule associated homolog 1 OS=Mus musculus OX=10090 GN=Jpt1 PE=1 SV=3	16.081	154	0.877228	-0.188976		2	27.3803	27.5693
P97855	G3bp1	Ras GTPase-activating protein-binding protein 1 OS=Mus musculus OX=10090 GN=G3bp1 PE=1 SV=1	51.829	465	0.974134	-0.0378076		2	32.1335	32.1713
P97858	Slc35b1	Solute carrier family 35 member B1 OS=Mus musculus OX=10090 GN=Slc35b1 PE=1 SV=1	35.883	322	1.15036	0.202089		2	25.0872	24.8851
P98078	Dab2	Disabled homolog 2 OS=Mus musculus OX=10090 GN=Dab2 PE=1 SV=2	82.312	766	1.03906	0.0552792		2	30.371	30.3157
P98083	Shc1	SHC-transforming protein 1 OS=Mus musculus OX=10090 GN=Shc1 PE=1 SV=3	62.608	579	0.833291	-0.263107		2	25.9755	26.2386
P99024	Tubb5	Tubulin beta-5 chain OS=Mus musculus OX=10090 GN=Tubb5 PE=1 SV=1	49.671	444	0.942622	-0.085249		2	33.7128	33.7981
P99026	Psmb4	Proteasome subunit beta type-4 OS=Mus musculus OX=10090 GN=Psmb4 PE=1 SV=1	29.116	264	1.13502	0.182721		2	30.4259	30.2432
P99027	Rplp2	60S acidic ribosomal protein P2 OS=Mus musculus OX=10090 GN=Rplp2 PE=1 SV=3	11.651	115	1.09082	0.125416		2	31.8902	31.7648
P99028	Uqcrh	Cytochrome b-c1 complex subunit 6, mitochondrial OS=Mus musculus OX=10090 GN=Uqcrh PE=1 SV=2	10.435	89	0.863333	-0.212011		2	27.607	27.819
P99029	Prdx5	Peroxiredoxin-5, mitochondrial OS=Mus musculus OX=10090 GN=Prdx5 PE=1 SV=2	21.897	210	1.14202	0.191586		2	30.6234	30.4318
Q00422	Gabpa	GA-binding protein alpha chain OS=Mus musculus OX=10090 GN=Gabpa PE=1 SV=2	51.344	454	0.976706	-0.034004		2	27.0827	27.1167
Q00519	Xdh	Xanthine dehydrogenase/oxidase OS=Mus musculus OX=10090 GN=Xdh PE=1 SV=5	146.562	1335	1.15937	0.213341		2	28.593	28.3797
Q00547	Hmmr	Hyaluronan mediated motility receptor OS=Mus musculus OX=10090 GN=Hmmr PE=1 SV=4	91.785	794	1.00946	0.0135809		2	26.871	26.8574
Q00612	G6pdx	Glucose-6-phosphate 1-dehydrogenase X OS=Mus musculus OX=10090 GN=G6pdx PE=1 SV=3	59.263	515	0.978417	-0.0314782		2	32.3265	32.3579
Q00651	Itga4	Integrin alpha-4 OS=Mus musculus OX=10090 GN=Itga4 PE=1 SV=1	115.696	1039	0.966723	-0.048826		2	27.3625	27.4113
Q00PI9	Hnrnpul2	Heterogeneous nuclear ribonucleoprotein U-like protein 2 OS=Mus musculus OX=10090 GN=Hnrnpul2 PE=1 SV=2	84.94	745	0.823789	-0.279654		2	29.3801	29.6597
Q01237	Hmgcr	3-hydroxy-3-methylglutaryl-coenzyme A reductase OS=Mus musculus OX=10090 GN=Hmgcr PE=1 SV=3	97.04	887	1.3298	0.411211		2	24.7057	24.2945
Q01320	Top2a	DNA topoisomerase 2-alpha OS=Mus musculus OX=10090 GN=Top2a PE=1 SV=2	172.79	1528	0.957569	-0.0625514		2	30.6333	30.6959
Q01730	Rsu1	Ras suppressor protein 1 OS=Mus musculus OX=10090 GN=Rsu1 PE=1 SV=3	31.55	277	0.895028	-0.159995		2	29.5585	29.7185
Q01768	Nme2	Nucleoside diphosphate kinase B OS=Mus musculus OX=10090 GN=Nme2 PE=1 SV=1	17.363	152	0.935629	-0.0959909		2	33.9853	34.0813
Q01853	Vcp	Transitional endoplasmic reticulum ATPase OS=Mus musculus OX=10090 GN=Vcp PE=1 SV=4	89.322	806	0.93895	-0.0908805		2	32.7434	32.8342
Q02053	Uba1	Ubiquitin-like modifier-activating enzyme 1 OS=Mus musculus OX=10090 GN=Uba1 PE=1 SV=1	117.809	1058	1.00976	0.0140167		2	33.0933	33.0793
Q02819	Nucb1	Nucleobindin-1 OS=Mus musculus OX=10090 GN=Nucb1 PE=1 SV=2	53.409	459	0.945632	-0.0806488		2	28.9894	29.07
Q03141	Mark3	MAP/microtubule affinity-regulating kinase 3 OS=Mus musculus OX=10090 GN=Mark3 PE=1 SV=2	84.39	753	1.23492	0.304419		2	25.2449	24.9405
Q03147	Cdk7	Cyclin-dependent kinase 7 OS=Mus musculus OX=10090 GN=Cdk7 PE=1 SV=2	38.968	346	0.869273	-0.202119		2	28.0153	28.2174
Q03265	Atp5f1a	ATP synthase subunit alpha, mitochondrial OS=Mus musculus OX=10090 GN=Atp5f1a PE=1 SV=1	59.753	553	0.969273	-0.0450248		2	33.6388	33.6838
Q03267	Ikzf1	DNA-binding protein Ikaros OS=Mus musculus OX=10090 GN=Ikzf1 PE=1 SV=2	57.336	517	1.48128	0.566848		2	25.2	24.6331
Q03347	Runx1	Runt-related transcription factor 1 OS=Mus musculus OX=10090 GN=Runx1 PE=1 SV=1	48.61	451	0.961673	-0.0563812		2	23.4573	23.5136
Q03958	Pfdn6	Prefoldin subunit 6 OS=Mus musculus OX=10090 GN=Pfdn6 PE=1 SV=1	14.455	127	1.00049	0.000708814		2	28.7386	28.7379
Q03963	Eif2ak2	Interferon-induced, double-stranded RNA-activated protein kinase OS=Mus musculus OX=10090 GN=Eif2ak2 PE=1 SV=2	58.28	515	1.08094	0.112292		2	26.8865	26.7742
Q04207	Rela	Transcription factor p65 OS=Mus musculus OX=10090 GN=Rela PE=1 SV=1	60.212	549	0.971483	-0.0417387		2	25.4729	25.5146
Q04447	Ckb	Creatine kinase B-type OS=Mus musculus OX=10090 GN=Ckb PE=1 SV=1	42.713	381	1.22265	0.290008		2	26.6356	26.3456
Q04690	Nf1	Neurofibromin OS=Mus musculus OX=10090 GN=Nf1 PE=1 SV=1	319.596	2841	0.78583	-0.34771		2	22.2205	22.5682
Q04692	Smarcad1	SWI/SNF-related matrix-associated actin-dependent regulator of chromatin subfamily A containing DEAD/H box 1 OS=Mus musculus OX=10090 GN=Smarcad1 PE=1 SV=2	116.451	1021	0.972882	-0.039663		2	26.8234	26.863
Q04750	Top1	DNA topoisomerase 1 OS=Mus musculus OX=10090 GN=Top1 PE=1 SV=2	90.876	767	1.04832	0.0680857		2	29.7013	29.6332
Q04857	Col6a1	Collagen alpha-1(VI) chain OS=Mus musculus OX=10090 GN=Col6a1 PE=1 SV=1	108.489	1025	1.20739	0.271891		2	26.4834	26.2115
Q04899	Cdk18	Cyclin-dependent kinase 18 OS=Mus musculus OX=10090 GN=Cdk18 PE=1 SV=1	51.848	451	0.765268	-0.385963		2	24.7282	25.1142
Q05144	Rac2	Ras-related C3 botulinum toxin substrate 2 OS=Mus musculus OX=10090 GN=Rac2 PE=1 SV=1	21.441	192	0.996159	-0.00555175		2	30.0879	30.0935
Q05816	Fabp5	Fatty acid-binding protein 5 OS=Mus musculus OX=10090 GN=Fabp5 PE=1 SV=3	15.137	135	1.00226	0.00325306		2	32.8303	32.827
Q05920	Pc	Pyruvate carboxylase, mitochondrial OS=Mus musculus OX=10090 GN=Pc PE=1 SV=1	129.685	1178	1.11357	0.155189		2	28.9771	28.8219
Q05CL8	Larp7	La-related protein 7 OS=Mus musculus OX=10090 GN=Larp7 PE=1 SV=2	64.802	570	0.87507	-0.19253		2	26.1926	26.3851
Q05D44	Eif5b	Eukaryotic translation initiation factor 5B OS=Mus musculus OX=10090 GN=Eif5b PE=1 SV=2	137.616	1216	1.04364	0.0616224		2	31.338	31.2764
Q06138	Cab39	Calcium-binding protein 39 OS=Mus musculus OX=10090 GN=Cab39 PE=1 SV=2	39.843	341	1.02581	0.0367569		2	29.2364	29.1996
Q06180	Ptpn2	Tyrosine-protein phosphatase non-receptor type 2 OS=Mus musculus OX=10090 GN=Ptpn2 PE=1 SV=2	47.36	406	1.07316	0.101867		2	25.5098	25.4079
Q06185	Atp5me	ATP synthase subunit e, mitochondrial OS=Mus musculus OX=10090 GN=Atp5me PE=1 SV=2	8.236	71	0.960428	-0.058251		2	29.123	29.1813
Q07076	Anxa7	Annexin A7 OS=Mus musculus OX=10090 GN=Anxa7 PE=1 SV=2	49.925	463	0.999456	-0.000785311		2	29.0374	29.0382
Q07113	Igf2r	Cation-independent mannose-6-phosphate receptor OS=Mus musculus OX=10090 GN=Igf2r PE=1 SV=1	273.815	2483	1.13861	0.187268		2	25.5567	25.3694
Q07139	Ect2	Protein ECT2 OS=Mus musculus OX=10090 GN=Ect2 PE=1 SV=2	103.131	913	0.719755	-0.474422		2	23.0808	23.5552
Q07417	Acads	Short-chain specific acyl-CoA dehydrogenase, mitochondrial OS=Mus musculus OX=10090 GN=Acads PE=1 SV=2	44.89	412	1.09174	0.126626		2	28.9003	28.7737
Q07797	Lgals3bp	Galectin-3-binding protein OS=Mus musculus OX=10090 GN=Lgals3bp PE=1 SV=1	64.491	577	0.959736	-0.0592901		2	25.4364	25.4957
Q07813	Bax	Apoptosis regulator BAX OS=Mus musculus OX=10090 GN=Bax PE=1 SV=1	21.395	192	0.946831	-0.0788212		2	29.8791	29.958
Q07832	Plk1	Serine/threonine-protein kinase PLK1 OS=Mus musculus OX=10090 GN=Plk1 PE=1 SV=2	68.301	603	1.02327	0.0331799		2	23.8759	23.8427
Q08024	Cbfb	Core-binding factor subunit beta OS=Mus musculus OX=10090 GN=Cbfb PE=1 SV=1	22.03	187	1.04768	0.0672047		2	26.8564	26.7892
Q08288	Lyar	Cell growth-regulating nucleolar protein OS=Mus musculus OX=10090 GN=Lyar PE=1 SV=2	43.736	388	0.867377	-0.205269		2	30.3147	30.52
Q08509	Eps8	Epidermal growth factor receptor kinase substrate 8 OS=Mus musculus OX=10090 GN=Eps8 PE=1 SV=2	91.737	821	1.16519	0.220565		2	27.0405	26.8199
Q08943	Ssrp1	FACT complex subunit SSRP1 OS=Mus musculus OX=10090 GN=Ssrp1 PE=1 SV=2	80.86	708	0.960579	-0.0580239		2	30.7064	30.7644
Q09014	Ncf1	Neutrophil cytosol factor 1 OS=Mus musculus OX=10090 GN=Ncf1 PE=1 SV=3	44.667	390	1.07869	0.109284		2	28.0674	27.9581
Q09200	B4galnt1	Beta-1,4 N-acetylgalactosaminyltransferase 1 OS=Mus musculus OX=10090 GN=B4galnt1 PE=1 SV=1	59.212	533	0.852375	-0.230439		2	28.2128	28.4432
Q09XV5	Chd8	Chromodomain-helicase-DNA-binding protein 8 OS=Mus musculus OX=10090 GN=Chd8 PE=1 SV=1	290.847	2582	1.12084	0.164583		2	24.0262	23.8616
Q0GNC1	Inf2	Inverted formin-2 OS=Mus musculus OX=10090 GN=Inf2 PE=1 SV=1	138.56	1273	1.00832	0.0119502		2	27.3073	27.2954
Q0P678	Zc3h18	Zinc finger CCCH domain-containing protein 18 OS=Mus musculus OX=10090 GN=Zc3h18 PE=1 SV=1	105.694	948	0.882378	-0.180531		2	25.0767	25.2572
Q0VBL3	Rbm15	RNA-binding protein 15 OS=Mus musculus OX=10090 GN=Rbm15 PE=1 SV=1	105.722	962	0.983857	-0.0234802		2	26.972	26.9955
Q0VGB7	Ppp4r2	Serine/threonine-protein phosphatase 4 regulatory subunit 2 OS=Mus musculus OX=10090 GN=Ppp4r2 PE=1 SV=1	46.479	417	0.921026	-0.118686		2	28.5918	28.7105
Q0VGY8	Tanc1	Protein TANC1 OS=Mus musculus OX=10090 GN=Tanc1 PE=1 SV=2	200.805	1856	1.06482	0.0906156		2	26.3618	26.2712
Q11011	Npepps	Puromycin-sensitive aminopeptidase OS=Mus musculus OX=10090 GN=Npepps PE=1 SV=2	103.325	920	1.04829	0.0680317		2	30.1585	30.0904
Q11136	Pepd	Xaa-Pro dipeptidase OS=Mus musculus OX=10090 GN=Pepd PE=1 SV=3	55.029	493	0.93584	-0.0956659		2	28.7931	28.8888
Q14AI0	DSCC1	Sister chromatid cohesion protein DCC1 OS=Mus musculus OX=10090 GN=DSCC1 PE=2 SV=1	45.522	399	1.02383	0.0339709		2	25.0599	25.026
Q14B71	Cdca2	Cell division cycle-associated protein 2 OS=Mus musculus OX=10090 GN=Cdca2 PE=1 SV=2	106.366	982	0.793275	-0.334107		2	25.242	25.5761
Q14C51	Ptcd3	Pentatricopeptide repeat domain-containing protein 3, mitochondrial OS=Mus musculus OX=10090 GN=Ptcd3 PE=1 SV=2	77.796	685	0.910271	-0.135633		2	28.5233	28.6589
Q18PI6	Cd84	SLAM family member 5 OS=Mus musculus OX=10090 GN=Cd84 PE=1 SV=1	37.378	329	0.960866	-0.0575922		2	26.6538	26.7114
Q1HFZ0	Nsun2	RNA cytosine C(5)-methyltransferase NSUN2 OS=Mus musculus OX=10090 GN=Nsun2 PE=1 SV=2	85.452	757	0.992405	-0.0109998		2	31.753	31.764
Q2NL51	Gsk3a	Glycogen synthase kinase-3 alpha OS=Mus musculus OX=10090 GN=Gsk3a PE=1 SV=2	51.661	490	0.841695	-0.248631		2	26.4579	26.7065
Q2TBE6	Pi4k2a	Phosphatidylinositol 4-kinase type 2-alpha OS=Mus musculus OX=10090 GN=Pi4k2a PE=1 SV=1	54.258	479	1.00992	0.0142381		2	24.8694	24.8551
Q2TPA8	Hsdl2	Hydroxysteroid dehydrogenase-like protein 2 OS=Mus musculus OX=10090 GN=Hsdl2 PE=1 SV=1	54.208	490	1.36664	0.450633		2	25.0727	24.622
Q2VPQ9	Meaf6	Chromatin modification-related protein MEAF6 OS=Mus musculus OX=10090 GN=Meaf6 PE=1 SV=1	21.649	191	0.809865	-0.304246		2	24.8718	25.1761
Q2YDW2	Msto1	Protein misato homolog 1 OS=Mus musculus OX=10090 GN=Msto1 PE=1 SV=1	61.23	556	1.00974	0.0139771		2	29.5522	29.5382
Q31125	Slc39a7	Zinc transporter SLC39A7 OS=Mus musculus OX=10090 GN=Slc39a7 PE=1 SV=2	50.657	476	1.01377	0.0197313		2	26.856	26.8363
Q3B7Z2	Osbp	Oxysterol-binding protein 1 OS=Mus musculus OX=10090 GN=Osbp PE=1 SV=3	88.797	805	1.04728	0.066645		2	27.0812	27.0146
Q3KNM2	Marchf5	E3 ubiquitin-protein ligase MARCHF5 OS=Mus musculus OX=10090 GN=Marchf5 PE=1 SV=1	31.232	278	0.909964	-0.136118		2	25.4563	25.5924
Q3SXD3	Hddc2	5'-deoxynucleotidase HDDC2 OS=Mus musculus OX=10090 GN=Hddc2 PE=1 SV=1	22.753	199	1.30227	0.381033		2	26.4627	26.0816
Q3TAA7	Stk11ip	Serine/threonine-protein kinase 11-interacting protein OS=Mus musculus OX=10090 GN=Stk11ip PE=1 SV=1	118.005	1072	1.0395	0.0558944		2	22.7609	22.705
Q3TAP4	Ap5b1	AP-5 complex subunit beta-1 OS=Mus musculus OX=10090 GN=Ap5b1 PE=1 SV=1	94.679	876	1.26966	0.34444		2	21.5893	21.2448
Q3TAS6	Emc10	ER membrane protein complex subunit 10 OS=Mus musculus OX=10090 GN=Emc10 PE=2 SV=2	27.053	258	0.945823	-0.0803579		2	26.4373	26.5176
Q3TB92	Milr1	Allergin-1 OS=Mus musculus OX=10090 GN=Milr1 PE=1 SV=2	27.366	246	1.00889	0.0127683		2	25.2185	25.2057
Q3TBD2	Arhgap45	Rho GTPase-activating protein 45 OS=Mus musculus OX=10090 GN=Arhgap45 PE=1 SV=2	122.902	1116	1.06733	0.0940107		2	28.2925	28.1984
Q3TBT3	Sting1	Stimulator of interferon genes protein OS=Mus musculus OX=10090 GN=Sting1 PE=1 SV=2	42.83	378	0.935265	-0.0965535		2	27.1334	27.23
Q3TBW2	Mrpl10	39S ribosomal protein L10, mitochondrial OS=Mus musculus OX=10090 GN=Mrpl10 PE=1 SV=2	29.396	262	1.32562	0.406669		2	28.1309	27.7242
Q3TC33	Ccdc127	Coiled-coil domain-containing protein 127 OS=Mus musculus OX=10090 GN=Ccdc127 PE=1 SV=2	30.509	260	0.918322	-0.122927		2	22.7047	22.8276
Q3TC72	Fahd2	Fumarylacetoacetate hydrolase domain-containing protein 2A OS=Mus musculus OX=10090 GN=Fahd2 PE=1 SV=1	34.69	313	1.11311	0.154595		2	26.2916	26.137
Q3TC93	Hs1bp3	HCLS1-binding protein 3 OS=Mus musculus OX=10090 GN=Hs1bp3 PE=1 SV=2	43.691	395	1.40241	0.487911		2	26.8126	26.3247
Q3TCH7	Cul4a	Cullin-4A OS=Mus musculus OX=10090 GN=Cul4a PE=1 SV=1	87.753	759	0.971579	-0.0415975		2	25.974	26.0155
Q3TCJ1	Abraxas2	BRISC complex subunit Abraxas 2 OS=Mus musculus OX=10090 GN=Abraxas2 PE=1 SV=1	46.943	415	1.20635	0.27065		2	27.4117	27.141
Q3TCX3	Khdc4	KH homology domain-containing protein 4 OS=Mus musculus OX=10090 GN=Khdc4 PE=1 SV=1	64.563	612	0.96264	-0.0549312		2	23.8306	23.8856
Q3TDD9	Ppp1r21	Protein phosphatase 1 regulatory subunit 21 OS=Mus musculus OX=10090 GN=Ppp1r21 PE=1 SV=2	88.338	780	1.38247	0.467252		2	24.5938	24.1265
Q3TDN2	Faf2	FAS-associated factor 2 OS=Mus musculus OX=10090 GN=Faf2 PE=1 SV=2	52.471	445	1.03457	0.049032		2	27.4461	27.3971
Q3TDQ1	Stt3b	Dolichyl-diphosphooligosaccharide--protein glycosyltransferase subunit STT3B OS=Mus musculus OX=10090 GN=Stt3b PE=1 SV=2	93.246	823	1.16731	0.223189		2	28.9934	28.7702
Q3TDX8	Cyb5r4	Cytochrome b5 reductase 4 OS=Mus musculus OX=10090 GN=Cyb5r4 PE=2 SV=3	59.716	528	0.91765	-0.123984		2	23.5046	23.6286
Q3TEA8	Hp1bp3	Heterochromatin protein 1-binding protein 3 OS=Mus musculus OX=10090 GN=Hp1bp3 PE=1 SV=1	60.867	554	0.848855	-0.23641		2	26.9916	27.228
Q3TES0	Iqsec3	IQ motif and SEC7 domain-containing protein 3 OS=Mus musculus OX=10090 GN=Iqsec3 PE=1 SV=1	129.119	1195	1.08163	0.113202		2	24.8121	24.6989
Q3TFD2	Lpcat1	Lysophosphatidylcholine acyltransferase 1 OS=Mus musculus OX=10090 GN=Lpcat1 PE=1 SV=1	59.744	534	0.952923	-0.0695686		2	24.9828	25.0523
Q3TFK5	Gpatch4	G patch domain-containing protein 4 OS=Mus musculus OX=10090 GN=Gpatch4 PE=1 SV=1	46.554	415	1.0441	0.062264		2	24.9072	24.8449
Q3TGF2	Fam107b	Protein FAM107B OS=Mus musculus OX=10090 GN=Fam107b PE=1 SV=2	15.572	131	0.866785	-0.206254		2	25.8403	26.0465
Q3TGW2	Eepd1	Endonuclease/exonuclease/phosphatase family domain-containing protein 1 OS=Mus musculus OX=10090 GN=Eepd1 PE=1 SV=1	62.953	569	0.938458	-0.0916363		2	25.9384	26.0301
Q3THE2	Myl12b	Myosin regulatory light chain 12B OS=Mus musculus OX=10090 GN=Myl12b PE=1 SV=2	19.779	172	0.907979	-0.139269		2	31.386	31.5252
Q3THG9	Aarsd1	Alanyl-tRNA editing protein Aarsd1 OS=Mus musculus OX=10090 GN=Aarsd1 PE=1 SV=2	44.971	412	1.19536	0.257445		2	27.518	27.2605
Q3THJ3	Eif1ad	Probable RNA-binding protein EIF1AD OS=Mus musculus OX=10090 GN=Eif1ad PE=1 SV=2	19.52	170	0.826736	-0.274502		2	27.034	27.3085
Q3THK3	Gtf2f1	General transcription factor IIF subunit 1 OS=Mus musculus OX=10090 GN=Gtf2f1 PE=1 SV=2	57.241	508	1.13293	0.180062		2	28.1591	27.9791
Q3THK7	Gmps	GMP synthase [glutamine-hydrolyzing] OS=Mus musculus OX=10090 GN=Gmps PE=1 SV=2	76.723	693	1.08413	0.116544		2	30.6068	30.4903
Q3THS6	Mat2a	S-adenosylmethionine synthase isoform type-2 OS=Mus musculus OX=10090 GN=Mat2a PE=1 SV=2	43.689	395	0.914877	-0.128351		2	30.9319	31.0603
Q3THW5	H2az2	Histone H2A.V OS=Mus musculus OX=10090 GN=H2az2 PE=1 SV=3	13.509	128	0.874459	-0.193537		2	29.672	29.8655
Q3TIR3	Ric8a	Synembryn-A OS=Mus musculus OX=10090 GN=Ric8a PE=1 SV=2	59.847	530	1.12667	0.172063		2	25.7553	25.5833
Q3TIU4	Pde12	2',5'-phosphodiesterase 12 OS=Mus musculus OX=10090 GN=Pde12 PE=1 SV=2	67.514	608	1.16516	0.220532		2	27.6585	27.4379
Q3TIV5	Zc3h15	Zinc finger CCCH domain-containing protein 15 OS=Mus musculus OX=10090 GN=Zc3h15 PE=1 SV=2	48.327	426	1.06668	0.093133		2	29.2789	29.1857
Q3TIX9	Usp39	U4/U6.U5 tri-snRNP-associated protein 2 OS=Mus musculus OX=10090 GN=Usp39 PE=1 SV=2	65.146	564	0.967805	-0.0472116		2	28.0193	28.0665
Q3TJZ6	Fam98a	Protein FAM98A OS=Mus musculus OX=10090 GN=Fam98a PE=1 SV=1	55.055	515	1.08656	0.119762		2	26.6284	26.5086
Q3TKT4	Smarca4	Transcription activator BRG1 OS=Mus musculus OX=10090 GN=Smarca4 PE=1 SV=1	181.427	1613	1.00334	0.0048139		2	28.5836	28.5787
Q3TKY6	Cwc27	Spliceosome-associated protein CWC27 homolog OS=Mus musculus OX=10090 GN=Cwc27 PE=1 SV=1	53.543	469	0.902648	-0.147764		2	28.5436	28.6914
Q3TLH4	Prrc2c	Protein PRRC2C OS=Mus musculus OX=10090 GN=Prrc2c PE=1 SV=3	310.892	2846	0.852465	-0.230287		2	29.1303	29.3606
Q3TMX7	Qsox2	Sulfhydryl oxidase 2 OS=Mus musculus OX=10090 GN=Qsox2 PE=1 SV=1	77.775	692	0.986452	-0.0196792		2	25.1148	25.1345
Q3TNA1	Xylb	Xylulose kinase OS=Mus musculus OX=10090 GN=Xylb PE=1 SV=1	59.544	551	0.850438	-0.233722		2	24.9102	25.1439
Q3TPX4	Exoc5	Exocyst complex component 5 OS=Mus musculus OX=10090 GN=Exoc5 PE=1 SV=2	81.738	708	1.41683	0.502663		2	25.6489	25.1462
Q3TQI7		Splicing factor C9orf78 homolog OS=Mus musculus OX=10090 PE=1 SV=2	33.544	289	0.670659	-0.576349		2	25.3277	25.9041
Q3TRM8	Hk3	Hexokinase-3 OS=Mus musculus OX=10090 GN=Hk3 PE=1 SV=2	100.101	922	1.05513	0.0774221		2	32.2146	32.1371
Q3TUU5	Tex30	Testis-expressed protein 30 OS=Mus musculus OX=10090 GN=Tex30 PE=1 SV=1	25.263	225	1.11789	0.160784		2	24.0868	23.926
Q3TV70	Nr2c2ap	Nuclear receptor 2C2-associated protein OS=Mus musculus OX=10090 GN=Nr2c2ap PE=1 SV=1	15.857	140	0.754885	-0.405671		2	24.5707	24.9764
Q3TW96	Uap1l1	UDP-N-acetylhexosamine pyrophosphorylase-like protein 1 OS=Mus musculus OX=10090 GN=Uap1l1 PE=1 SV=1	56.614	507	0.900121	-0.151808		2	31.5013	31.6531
Q3TWF6	Wdr70	WD repeat-containing protein 70 OS=Mus musculus OX=10090 GN=Wdr70 PE=1 SV=1	73.119	657	1.32873	0.410045		2	25.9173	25.5073
Q3TWW8	Srsf6	Serine/arginine-rich splicing factor 6 OS=Mus musculus OX=10090 GN=Srsf6 PE=1 SV=1	39.025	339	0.972382	-0.0404043		2	29.427	29.4674
Q3TX08	Trmt1	tRNA (guanine(26)-N(2))-dimethyltransferase OS=Mus musculus OX=10090 GN=Trmt1 PE=1 SV=2	72.35	663	1.0033	0.00474698		2	25.6995	25.6948
Q3TXS7	Psmd1	26S proteasome non-ATPase regulatory subunit 1 OS=Mus musculus OX=10090 GN=Psmd1 PE=1 SV=1	105.73	953	0.889485	-0.168958		2	30.8538	31.0227
Q3TXU5	Dhps	Deoxyhypusine synthase OS=Mus musculus OX=10090 GN=Dhps PE=1 SV=2	40.642	369	1.20626	0.270547		2	25.3712	25.1006
Q3TYD4	Arsg	Arylsulfatase G OS=Mus musculus OX=10090 GN=Arsg PE=1 SV=1	57.434	525	1.28651	0.363459		2	24.5238	24.1604
Q3TYS2	Cybc1	Cytochrome b-245 chaperone 1 OS=Mus musculus OX=10090 GN=Cybc1 PE=1 SV=2	20.921	187	0.934794	-0.0972789		2	25.8751	25.9724
Q3TYX3	Smyd5	Histone-lysine N-trimethyltransferase SMYD5 OS=Mus musculus OX=10090 GN=Smyd5 PE=1 SV=2	47.095	416	0.96437	-0.0523408		2	27.7379	27.7902
Q3TZX8	Nol9	Polynucleotide 5'-hydroxyl-kinase NOL9 OS=Mus musculus OX=10090 GN=Nol9 PE=1 SV=1	80.84	714	0.990524	-0.0137355		2	26.5715	26.5852
Q3TZZ7	Esyt2	Extended synaptotagmin-2 OS=Mus musculus OX=10090 GN=Esyt2 PE=1 SV=1	94.139	845	1.11363	0.155268		2	29.31	29.1547
Q3U0J8	Tbc1d2b	TBC1 domain family member 2B OS=Mus musculus OX=10090 GN=Tbc1d2b PE=1 SV=2	109.95	965	1.05649	0.0792827		2	23.2754	23.1961
Q3U0K8	Ogfod1	Prolyl 3-hydroxylase OGFOD1 OS=Mus musculus OX=10090 GN=Ogfod1 PE=1 SV=1	62.734	545	1.06166	0.0863196		2	25.998	25.9116
Q3U0V1	Khsrp	Far upstream element-binding protein 2 OS=Mus musculus OX=10090 GN=Khsrp PE=1 SV=2	76.775	748	0.938788	-0.0911293		2	30.4096	30.5008
Q3U0V2	Tradd	Tumor necrosis factor receptor type 1-associated DEATH domain protein OS=Mus musculus OX=10090 GN=Tradd PE=1 SV=1	34.577	310	1.10541	0.144578		2	26.3884	26.2438
Q3U186	Rars2	Probable arginine--tRNA ligase, mitochondrial OS=Mus musculus OX=10090 GN=Rars2 PE=1 SV=1	65.336	578	1.35111	0.434145		2	24.8504	24.4163
Q3U1G5	Isg20l2	Interferon-stimulated 20 kDa exonuclease-like 2 OS=Mus musculus OX=10090 GN=Isg20l2 PE=1 SV=2	41.02	368	1.00911	0.0130872		2	24.7736	24.7605
Q3U1J4	Ddb1	DNA damage-binding protein 1 OS=Mus musculus OX=10090 GN=Ddb1 PE=1 SV=2	126.853	1140	1.06962	0.0971002		2	31.7153	31.6182
Q3U2P1	Sec24a	Protein transport protein Sec24A OS=Mus musculus OX=10090 GN=Sec24a PE=1 SV=1	118.782	1090	0.970487	-0.0432189		2	26.715	26.7582
Q3U308	Ctu2	Cytoplasmic tRNA 2-thiolation protein 2 OS=Mus musculus OX=10090 GN=Ctu2 PE=1 SV=1	56.105	514	1.02159	0.0308157		2	26.5915	26.5607
Q3U319	Rnf40	E3 ubiquitin-protein ligase BRE1B OS=Mus musculus OX=10090 GN=Rnf40 PE=1 SV=2	113.967	1001	0.952485	-0.0702314		2	23.0159	23.0861
Q3U3R4	Lmf1	Lipase maturation factor 1 OS=Mus musculus OX=10090 GN=Lmf1 PE=1 SV=1	65.878	574	0.721337	-0.471255		2	23.1052	23.5765
Q3U4G3	Xxylt1	Xyloside xylosyltransferase 1 OS=Mus musculus OX=10090 GN=Xxylt1 PE=1 SV=2	43.839	392	0.8	-0.321928		2	23.3151	23.637
Q3U5Q7	Cmpk2	UMP-CMP kinase 2, mitochondrial OS=Mus musculus OX=10090 GN=Cmpk2 PE=1 SV=2	50.036	447	1.2607	0.334228		2	29.4779	29.1437
Q3U6Q4	Pik3r6	Phosphoinositide 3-kinase regulatory subunit 6 OS=Mus musculus OX=10090 GN=Pik3r6 PE=1 SV=1	84.663	756	0.863121	-0.212366		2	26.6457	26.858
Q3U7R1	Esyt1	Extended synaptotagmin-1 OS=Mus musculus OX=10090 GN=Esyt1 PE=1 SV=2	121.554	1092	0.990223	-0.0141746		2	31.0792	31.0934
Q3U821	Wdr75	WD repeat-containing protein 75 OS=Mus musculus OX=10090 GN=Wdr75 PE=1 SV=1	94.037	830	0.967499	-0.0476679		2	28.417	28.4647
Q3U9G9	Lbr	Delta(14)-sterol reductase LBR OS=Mus musculus OX=10090 GN=Lbr PE=1 SV=2	71.44	626	0.847271	-0.239105		2	28.5403	28.7794
Q3U9N9	Slc16a10	Monocarboxylate transporter 10 OS=Mus musculus OX=10090 GN=Slc16a10 PE=1 SV=1	55.32	512	1.10844	0.148535		2	25.2292	25.0807
Q3UA06	Trip13	Pachytene checkpoint protein 2 homolog OS=Mus musculus OX=10090 GN=Trip13 PE=1 SV=1	48.377	432	1.0455	0.0641898		2	29.1493	29.0851
Q3UA16	Spc25	Kinetochore protein Spc25 OS=Mus musculus OX=10090 GN=Spc25 PE=2 SV=1	26.457	226	1.06234	0.0872412		2	24.3341	24.2468
Q3UA37	Qrich1	Transcriptional regulator QRICH1 OS=Mus musculus OX=10090 GN=Qrich1 PE=1 SV=1	86.556	777	1.30024	0.378775		2	26.3215	25.9428
Q3UBX0	Tmem109	Transmembrane protein 109 OS=Mus musculus OX=10090 GN=Tmem109 PE=1 SV=2	26.306	243	0.800887	-0.32033		2	27.4849	27.8053
Q3UCV8	Otulin	Ubiquitin thioesterase otulin OS=Mus musculus OX=10090 GN=Otulin PE=1 SV=1	40.32	352	0.90569	-0.14291		2	24.8831	25.026
Q3UD01	Atxn7l3b	Ataxin-7-like protein 3B OS=Mus musculus OX=10090 GN=Atxn7l3b PE=1 SV=1	10.731	97	0.723473	-0.466989		2	23.8849	24.3519
Q3UDE2	Ttll12	Tubulin--tyrosine ligase-like protein 12 OS=Mus musculus OX=10090 GN=Ttll12 PE=1 SV=1	74.043	639	1.0558	0.0783298		2	28.6668	28.5884
Q3UDF0	Slc2a6	Solute carrier family 2, facilitated glucose transporter member 6 OS=Mus musculus OX=10090 GN=Slc2a6 PE=1 SV=1	54.433	497	0.809065	-0.305672		2	27.1954	27.5011
Q3UDP0	Wdr41	WD repeat-containing protein 41 OS=Mus musculus OX=10090 GN=Wdr41 PE=1 SV=1	51.511	460	0.970203	-0.0436416		2	25.0862	25.1299
Q3UDR8	Yipf3	Protein YIPF3 OS=Mus musculus OX=10090 GN=Yipf3 PE=1 SV=1	37.998	347	1.07663	0.106525		2	24.0474	23.9408
Q3UDW8	Hgsnat	Heparan-alpha-glucosaminide N-acetyltransferase OS=Mus musculus OX=10090 GN=Hgsnat PE=1 SV=2	72.504	656	0.876966	-0.189408		2	24.3369	24.5264
Q3UE37	Ube2z	Ubiquitin-conjugating enzyme E2 Z OS=Mus musculus OX=10090 GN=Ube2z PE=1 SV=2	38.368	356	1.0335	0.0475405		2	24.4385	24.3909
Q3UEB3	Puf60	Poly(U)-binding-splicing factor PUF60 OS=Mus musculus OX=10090 GN=Puf60 PE=1 SV=2	60.249	564	0.922145	-0.116934		2	29.6456	29.7626
Q3UFB2	Znhit6	Box C/D snoRNA protein 1 OS=Mus musculus OX=10090 GN=Znhit6 PE=1 SV=2	52.213	460	1.09376	0.12929		2	26.354	26.2247
Q3UFM5	Nom1	Nucleolar MIF4G domain-containing protein 1 OS=Mus musculus OX=10090 GN=Nom1 PE=1 SV=2	95.96	854	0.933214	-0.09972		2	24.241	24.3408
Q3UFY7	Nt5c3b	7-methylguanosine phosphate-specific 5'-nucleotidase OS=Mus musculus OX=10090 GN=Nt5c3b PE=1 SV=3	34.425	300	1.24638	0.317739		2	26.9614	26.6436
Q3UFY8	Trmt10c	tRNA methyltransferase 10 homolog C OS=Mus musculus OX=10090 GN=Trmt10c PE=1 SV=2	48.386	414	1.37836	0.462958		2	26.3418	25.8789
Q3UGC7	Eif3j1	Eukaryotic translation initiation factor 3 subunit J-A OS=Mus musculus OX=10090 GN=Eif3j1 PE=2 SV=1	29.344	261	0.965543	-0.0505873		2	30.1046	30.1552
Q3UGP9	Lrrc58	Leucine-rich repeat-containing protein 58 OS=Mus musculus OX=10090 GN=Lrrc58 PE=2 SV=1	40.139	366	1.02827	0.0402159		2	27.2928	27.2526
Q3UGR5	Hdhd2	Haloacid dehalogenase-like hydrolase domain-containing protein 2 OS=Mus musculus OX=10090 GN=Hdhd2 PE=1 SV=2	28.73	259	1.10984	0.15035		2	28.2217	28.0714
Q3UGS4	Mcrip1	Mapk-regulated corepressor-interacting protein 1 OS=Mus musculus OX=10090 GN=Mcrip1 PE=1 SV=1	11.101	97	1.47347	0.559217		2	23.6117	23.0525
Q3UGY8	Arfgef3	Brefeldin A-inhibited guanine nucleotide-exchange protein 3 OS=Mus musculus OX=10090 GN=Arfgef3 PE=1 SV=1	240.091	2170	0.765774	-0.385009		2	24.8132	25.1982
Q3UH60	Dip2b	Disco-interacting protein 2 homolog B OS=Mus musculus OX=10090 GN=Dip2b PE=1 SV=1	171.126	1574	0.943484	-0.0839298		2	28.556	28.6399
Q3UHA3	Spg11	Spatacsin OS=Mus musculus OX=10090 GN=Spg11 PE=1 SV=3	273.934	2430	1.37118	0.455414		2	23.5971	23.1417
Q3UHB1	Nt5dc3	5'-nucleotidase domain-containing protein 3 OS=Mus musculus OX=10090 GN=Nt5dc3 PE=1 SV=1	63.171	546	0.91733	-0.124488		2	25.3428	25.4673
Q3UHD6	Snx27	Sorting nexin-27 OS=Mus musculus OX=10090 GN=Snx27 PE=1 SV=2	60.989	539	0.938197	-0.0920366		2	27.6297	27.7218
Q3UHH1	Zswim8	Zinc finger SWIM domain-containing protein 8 OS=Mus musculus OX=10090 GN=Zswim8 PE=1 SV=1	197.061	1832	1.22307	0.290505		2	24.3912	24.1007
Q3UHH8	Gxylt1	Glucoside xylosyltransferase 1 OS=Mus musculus OX=10090 GN=Gxylt1 PE=1 SV=2	46.491	404	1.18314	0.242621		2	22.064	21.8214
Q3UHJ0	Aak1	AP2-associated protein kinase 1 OS=Mus musculus OX=10090 GN=Aak1 PE=1 SV=2	103.346	959	0.937875	-0.0925321		2	26.4182	26.5107
Q3UHX0	Nol8	Nucleolar protein 8 OS=Mus musculus OX=10090 GN=Nol8 PE=1 SV=2	128.635	1147	0.989083	-0.0158367		2	25.8026	25.8184
Q3UHX2	Pdap1	28 kDa heat- and acid-stable phosphoprotein OS=Mus musculus OX=10090 GN=Pdap1 PE=1 SV=1	20.605	181	0.99395	-0.00875442		2	28.7406	28.7494
Q3UHX9	Spout1	Putative methyltransferase C9orf114 homolog OS=Mus musculus OX=10090 GN=Spout1 PE=1 SV=1	42.958	385	1.19693	0.259342		2	26.3071	26.0478
Q3UI43	Babam1	BRISC and BRCA1-A complex member 1 OS=Mus musculus OX=10090 GN=Babam1 PE=1 SV=1	36.793	333	0.753352	-0.408603		2	24.4713	24.8799
Q3UIA2	Arhgap17	Rho GTPase-activating protein 17 OS=Mus musculus OX=10090 GN=Arhgap17 PE=1 SV=1	92.202	846	0.942381	-0.0856169		2	28.0735	28.1591
Q3UIR3	Dtx3l	E3 ubiquitin-protein ligase DTX3L OS=Mus musculus OX=10090 GN=Dtx3l PE=1 SV=1	83.044	748	0.839414	-0.252546		2	25.9677	26.2202
Q3UIU2	Ndufb6	NADH dehydrogenase [ubiquinone] 1 beta subcomplex subunit 6 OS=Mus musculus OX=10090 GN=Ndufb6 PE=1 SV=3	15.515	128	0.936707	-0.0943308		2	24.671	24.7654
Q3UJB9	Edc4	Enhancer of mRNA-decapping protein 4 OS=Mus musculus OX=10090 GN=Edc4 PE=1 SV=2	152.484	1406	1.02942	0.0418257		2	29.8946	29.8527
Q3UJD6	Usp19	Ubiquitin carboxyl-terminal hydrolase 19 OS=Mus musculus OX=10090 GN=Usp19 PE=1 SV=1	150.549	1360	0.949353	-0.0749828		2	29.2605	29.3355
Q3UJU9	Rmdn3	Regulator of microtubule dynamics protein 3 OS=Mus musculus OX=10090 GN=Rmdn3 PE=1 SV=2	52.029	470	1.22556	0.293441		2	25.868	25.5745
Q3UKJ7	Smu1	WD40 repeat-containing protein SMU1 OS=Mus musculus OX=10090 GN=Smu1 PE=2 SV=2	57.544	513	1.04203	0.0594		2	29.647	29.5876
Q3ULD5	Mccc2	Methylcrotonoyl-CoA carboxylase beta chain, mitochondrial OS=Mus musculus OX=10090 GN=Mccc2 PE=1 SV=1	61.379	563	0.931009	-0.103133		2	25.8619	25.965
Q3ULF4	Spg7	Paraplegin OS=Mus musculus OX=10090 GN=Spg7 PE=1 SV=1	85.996	781	0.951675	-0.0714585		2	23.9933	24.0648
Q3ULJ0	Gpd1l	Glycerol-3-phosphate dehydrogenase 1-like protein OS=Mus musculus OX=10090 GN=Gpd1l PE=1 SV=2	38.226	351	0.760446	-0.395081		2	24.6633	25.0584
Q3ULW8	Parp3	Protein mono-ADP-ribosyltransferase PARP3 OS=Mus musculus OX=10090 GN=Parp3 PE=2 SV=1	59.949	533	1.13689	0.185093		2	27.7991	27.614
Q3UM18	Lsg1	Large subunit GTPase 1 homolog OS=Mus musculus OX=10090 GN=Lsg1 PE=1 SV=2	73.157	644	1.20253	0.266068		2	27.3846	27.1185
Q3UM29	Cog7	Conserved oligomeric Golgi complex subunit 7 OS=Mus musculus OX=10090 GN=Cog7 PE=1 SV=1	86.073	770	1.31871	0.399131		2	26.3006	25.9014
Q3UM45	Ppp1r7	Protein phosphatase 1 regulatory subunit 7 OS=Mus musculus OX=10090 GN=Ppp1r7 PE=1 SV=2	41.292	361	1.02065	0.0294929		2	29.3368	29.3073
Q3UMB9	Washc4	WASH complex subunit 4 OS=Mus musculus OX=10090 GN=Washc4 PE=1 SV=2	136.37	1173	0.905326	-0.143491		2	26.8569	27.0003
Q3UMC0	Spata5	Ribosome biogenesis protein SPATA5 OS=Mus musculus OX=10090 GN=Spata5 PE=1 SV=2	97.256	893	1.15415	0.206829		2	27.8588	27.652
Q3UMQ8	Naf1	H/ACA ribonucleoprotein complex non-core subunit NAF1 OS=Mus musculus OX=10090 GN=Naf1 PE=1 SV=2	53.246	489	0.733862	-0.446419		2	26.0153	26.4617
Q3UMR5	Mcu	Calcium uniporter protein, mitochondrial OS=Mus musculus OX=10090 GN=Mcu PE=1 SV=2	39.682	350	1.03355	0.0476042		2	26.3204	26.2728
Q3UMU9	Hdgfl2	Hepatoma-derived growth factor-related protein 2 OS=Mus musculus OX=10090 GN=Hdgfl2 PE=1 SV=1	74.291	669	0.983304	-0.0242904		2	27.5076	27.5319
Q3UMY5	Eml4	Echinoderm microtubule-associated protein-like 4 OS=Mus musculus OX=10090 GN=Eml4 PE=1 SV=1	110.027	988	0.829387	-0.269882		2	28.158	28.4279
Q3UND0	Skap2	Src kinase-associated phosphoprotein 2 OS=Mus musculus OX=10090 GN=Skap2 PE=1 SV=2	40.712	358	1.05712	0.0801324		2	27.2808	27.2007
Q3UPF5	Zc3hav1	Zinc finger CCCH-type antiviral protein 1 OS=Mus musculus OX=10090 GN=Zc3hav1 PE=1 SV=1	106.688	946	1.01625	0.023262		2	27.544	27.5207
Q3UPH1	Prrc1	Protein PRRC1 OS=Mus musculus OX=10090 GN=Prrc1 PE=1 SV=1	46.298	443	1.01059	0.0152047		2	27.6643	27.6491
Q3UPL0	Sec31a	Protein transport protein Sec31A OS=Mus musculus OX=10090 GN=Sec31a PE=1 SV=2	133.569	1230	0.997945	-0.00296839		2	30.1769	30.1799
Q3UQ44	Iqgap2	Ras GTPase-activating-like protein IQGAP2 OS=Mus musculus OX=10090 GN=Iqgap2 PE=1 SV=2	180.528	1575	0.887844	-0.171622		2	27.3162	27.4878
Q3UQ84	Tars2	Threonine--tRNA ligase, mitochondrial OS=Mus musculus OX=10090 GN=Tars2 PE=1 SV=1	81.7	723	1.0404	0.0571345		2	27.699	27.6418
Q3URE1	Acsf3	Malonate--CoA ligase ACSF3, mitochondrial OS=Mus musculus OX=10090 GN=Acsf3 PE=1 SV=2	65.077	583	0.913326	-0.130798		2	24.9566	25.0874
Q3URQ0	Tex10	Testis-expressed protein 10 OS=Mus musculus OX=10090 GN=Tex10 PE=1 SV=1	105.209	928	1.03684	0.0521888		2	27.8823	27.8301
Q3URS9	Ccdc51	Mitochondrial potassium channel OS=Mus musculus OX=10090 GN=Ccdc51 PE=1 SV=1	45.132	406	0.920203	-0.119975		2	24.3844	24.5043
Q3UTD9	Smim15	Small integral membrane protein 15 OS=Mus musculus OX=10090 GN=Smim15 PE=1 SV=1	8.591	74	1.2903	0.367707		2	24.5307	24.163
Q3UUQ7	Pgap1	GPI inositol-deacylase OS=Mus musculus OX=10090 GN=Pgap1 PE=1 SV=3	104.578	922	1.13753	0.18591		2	24.9735	24.7876
Q3UVG3	Fam91a1	Protein FAM91A1 OS=Mus musculus OX=10090 GN=Fam91a1 PE=1 SV=1	93.464	837	1.11498	0.157023		2	25.1663	25.0092
Q3UVK0	Ermp1	Endoplasmic reticulum metallopeptidase 1 OS=Mus musculus OX=10090 GN=Ermp1 PE=1 SV=2	100.148	898	1.30493	0.383967		2	28.1865	27.8025
Q3UVL4	Vps51	Vacuolar protein sorting-associated protein 51 homolog OS=Mus musculus OX=10090 GN=Vps51 PE=1 SV=2	86.187	782	0.902807	-0.147511		2	24.7821	24.9296
Q3UX10	Tubal3	Tubulin alpha chain-like 3 OS=Mus musculus OX=10090 GN=Tubal3 PE=2 SV=2	49.988	446	1.08396	0.116318		2	26.1866	26.0703
Q3UY34	Custos	Protein CUSTOS OS=Mus musculus OX=10090 GN=Custos PE=2 SV=1	27.631	256	1.33078	0.412268		2	24.159	23.7467
Q3UYC0	Ppm1h	Protein phosphatase 1H OS=Mus musculus OX=10090 GN=Ppm1h PE=1 SV=1	56.38	513	0.924851	-0.112707		2	24.2997	24.4124
Q3UYV9	Ncbp1	Nuclear cap-binding protein subunit 1 OS=Mus musculus OX=10090 GN=Ncbp1 PE=1 SV=2	91.927	790	1.11374	0.15541		2	28.5902	28.4348
Q3UZ39	Lrrfip1	Leucine-rich repeat flightless-interacting protein 1 OS=Mus musculus OX=10090 GN=Lrrfip1 PE=1 SV=2	79.249	729	0.942133	-0.0859971		2	29.1481	29.2341
Q3V009	Tmed1	Transmembrane emp24 domain-containing protein 1 OS=Mus musculus OX=10090 GN=Tmed1 PE=1 SV=1	25.263	227	0.834498	-0.261019		2	23.1399	23.4009
Q3V0K9	Pls1	Plastin-1 OS=Mus musculus OX=10090 GN=Pls1 PE=1 SV=1	70.408	630	0.803956	-0.314811		2	23.5914	23.9062
Q3V1L4	Nt5c2	Cytosolic purine 5'-nucleotidase OS=Mus musculus OX=10090 GN=Nt5c2 PE=1 SV=2	64.809	560	0.859069	-0.219155		2	29.0563	29.2755
Q3V1V3	Esf1	ESF1 homolog OS=Mus musculus OX=10090 GN=Esf1 PE=1 SV=1	98.048	845	0.964485	-0.0521692		2	28.0153	28.0675
Q3V300	Kif22	Kinesin-like protein KIF22 OS=Mus musculus OX=10090 GN=Kif22 PE=2 SV=2	73.19	660	1.11771	0.160544		2	25.6694	25.5088
Q3V384	Afg1l	AFG1-like ATPase OS=Mus musculus OX=10090 GN=Afg1l PE=1 SV=1	54.313	480	1.29053	0.367962		2	24.1965	23.8285
Q3V3R1	Mthfd1l	Monofunctional C1-tetrahydrofolate synthase, mitochondrial OS=Mus musculus OX=10090 GN=Mthfd1l PE=1 SV=2	105.729	977	1.07913	0.109874		2	31.4532	31.3433
Q3V4B5	Commd6	COMM domain-containing protein 6 OS=Mus musculus OX=10090 GN=Commd6 PE=1 SV=1	9.795	87	1.1142	0.156012		2	26.8778	26.7218
Q497V5	Srbd1	S1 RNA-binding domain-containing protein 1 OS=Mus musculus OX=10090 GN=Srbd1 PE=2 SV=3	110.281	982	1.16627	0.221902		2	27.5116	27.2897
Q499X9	Mars2	Methionine--tRNA ligase, mitochondrial OS=Mus musculus OX=10090 GN=Mars2 PE=1 SV=2	65.805	586	1.07941	0.110241		2	27.0707	26.9605
Q4FK66	Prpf38a	Pre-mRNA-splicing factor 38A OS=Mus musculus OX=10090 GN=Prpf38a PE=1 SV=1	37.437	312	1.14603	0.196642		2	25.6976	25.5009
Q4FZC9	Syne3	Nesprin-3 OS=Mus musculus OX=10090 GN=Syne3 PE=1 SV=1	112.035	975	0.840509	-0.250665		2	27.0746	27.3253
Q4FZF3	Ddx49	Probable ATP-dependent RNA helicase DDX49 OS=Mus musculus OX=10090 GN=Ddx49 PE=2 SV=1	54.094	480	1.04431	0.0625464		2	26.5066	26.444
Q4KML4	Abracl	Costars family protein ABRACL OS=Mus musculus OX=10090 GN=Abracl PE=1 SV=1	9.03	81	0.861035	-0.215856		2	28.8771	29.0929
Q4KMM3	Oxr1	Oxidation resistance protein 1 OS=Mus musculus OX=10090 GN=Oxr1 PE=1 SV=3	95.912	866	0.841441	-0.249067		2	26.2765	26.5255
Q4LDD4	Arap1	Arf-GAP with Rho-GAP domain, ANK repeat and PH domain-containing protein 1 OS=Mus musculus OX=10090 GN=Arap1 PE=1 SV=2	162.276	1452	0.918945	-0.12195		2	25.2802	25.4021
Q4QRL3	Ccdc88b	Coiled-coil domain-containing protein 88B OS=Mus musculus OX=10090 GN=Ccdc88b PE=1 SV=2	166.608	1481	1.03252	0.0461689		2	27.4514	27.4052
Q4VA53	Pds5b	Sister chromatid cohesion protein PDS5 homolog B OS=Mus musculus OX=10090 GN=Pds5b PE=1 SV=1	164.419	1446	0.971329	-0.0419676		2	27.7188	27.7607
Q4VAA2	Cdv3	Protein CDV3 OS=Mus musculus OX=10090 GN=Cdv3 PE=1 SV=2	29.729	281	0.905553	-0.143129		2	29.4882	29.6313
Q4VAA7	Snx33	Sorting nexin-33 OS=Mus musculus OX=10090 GN=Snx33 PE=1 SV=1	65.315	574	1.06717	0.0937881		2	23.1726	23.0788
Q4VBE8	Wdr18	WD repeat-containing protein 18 OS=Mus musculus OX=10090 GN=Wdr18 PE=1 SV=1	47.211	431	0.948589	-0.0761445		2	29.0002	29.0763
Q501J6	Ddx17	Probable ATP-dependent RNA helicase DDX17 OS=Mus musculus OX=10090 GN=Ddx17 PE=1 SV=1	72.4	650	1.0047	0.0067625		2	30.5595	30.5527
Q501J7	Phactr4	Phosphatase and actin regulator 4 OS=Mus musculus OX=10090 GN=Phactr4 PE=1 SV=2	76.632	694	0.97013	-0.0437503		2	24.8295	24.8733
Q505B7	Zbtb8os	Protein archease OS=Mus musculus OX=10090 GN=Zbtb8os PE=1 SV=2	19.727	168	1.03086	0.043855		2	27.0041	26.9602
Q505F5	Lrrc47	Leucine-rich repeat-containing protein 47 OS=Mus musculus OX=10090 GN=Lrrc47 PE=1 SV=1	63.59	581	1.06382	0.0892562		2	28.4162	28.327
Q52KE7	Ccnl1	Cyclin-L1 OS=Mus musculus OX=10090 GN=Ccnl1 PE=1 SV=1	60.133	532	1.18545	0.245437		2	24.5857	24.3403
Q52KI8	Srrm1	Serine/arginine repetitive matrix protein 1 OS=Mus musculus OX=10090 GN=Srrm1 PE=1 SV=2	106.862	946	1.343	0.425457		2	28.4598	28.0343
Q569Z5	Ddx46	Probable ATP-dependent RNA helicase DDX46 OS=Mus musculus OX=10090 GN=Ddx46 PE=1 SV=2	117.448	1032	0.996026	-0.00574461		2	29.2515	29.2573
Q569Z6	Thrap3	Thyroid hormone receptor-associated protein 3 OS=Mus musculus OX=10090 GN=Thrap3 PE=1 SV=1	108.178	951	0.856242	-0.22391		2	28.8724	29.0963
Q571H0	Urb1	Nucleolar pre-ribosomal-associated protein 1 OS=Mus musculus OX=10090 GN=Urb1 PE=1 SV=2	254.614	2274	1.17119	0.227972		2	27.5934	27.3654
Q571I9	Aldh16a1	Aldehyde dehydrogenase family 16 member A1 OS=Mus musculus OX=10090 GN=Aldh16a1 PE=1 SV=2	84.756	802	1.17991	0.238677		2	27.1063	26.8676
Q58A65	Spag9	C-Jun-amino-terminal kinase-interacting protein 4 OS=Mus musculus OX=10090 GN=Spag9 PE=1 SV=2	146.219	1321	1.0626	0.0875939		2	26.0501	25.9625
Q59J78	Ndufaf2	NADH dehydrogenase [ubiquinone] 1 alpha subcomplex assembly factor 2 OS=Mus musculus OX=10090 GN=Ndufaf2 PE=1 SV=1	19.628	168	1.02435	0.0347152		2	26.8267	26.792
Q5DTM8	Rnf20	E3 ubiquitin-protein ligase BRE1A OS=Mus musculus OX=10090 GN=Rnf20 PE=1 SV=2	113.52	973	0.986618	-0.0194362		2	26.4507	26.4701
Q5EG47	Prkaa1	5'-AMP-activated protein kinase catalytic subunit alpha-1 OS=Mus musculus OX=10090 GN=Prkaa1 PE=1 SV=2	63.929	559	0.909623	-0.136659		2	26.7964	26.933
Q5F2E7	Nufip2	FMR1-interacting protein NUFIP2 OS=Mus musculus OX=10090 GN=Nufip2 PE=1 SV=1	75.657	692	0.986238	-0.0199918		2	27.5542	27.5742
Q5F2E8	Taok1	Serine/threonine-protein kinase TAO1 OS=Mus musculus OX=10090 GN=Taok1 PE=1 SV=1	116.05	1001	1.09563	0.131764		2	24.6576	24.5258
Q5FWK3	Arhgap1	Rho GTPase-activating protein 1 OS=Mus musculus OX=10090 GN=Arhgap1 PE=1 SV=1	50.411	439	0.957685	-0.0623774		2	30.3339	30.3963
Q5H8C4	Vps13a	Intermembrane lipid transfer protein VPS13A OS=Mus musculus OX=10090 GN=Vps13a PE=1 SV=1	359.401	3166	1.1165	0.158986		2	23.7848	23.6258
Q5HZJ0	Drosha	Ribonuclease 3 OS=Mus musculus OX=10090 GN=Drosha PE=1 SV=1	158.828	1373	1.03649	0.0517021		2	21.7747	21.723
Q5I012	Slc38a10	Putative sodium-coupled neutral amino acid transporter 10 OS=Mus musculus OX=10090 GN=Slc38a10 PE=1 SV=2	117.194	1090	1.24914	0.320933		2	25.7611	25.4402
Q5KU39	Vps41	Vacuolar protein sorting-associated protein 41 homolog OS=Mus musculus OX=10090 GN=Vps41 PE=1 SV=1	98.602	853	1.13482	0.182468		2	27.0467	26.8642
Q5MJS3	Fam20c	Extracellular serine/threonine protein kinase FAM20C OS=Mus musculus OX=10090 GN=Fam20c PE=1 SV=1	65.766	579	1.14025	0.189353		2	25.5116	25.3223
Q5NC05	Ttf2	Transcription termination factor 2 OS=Mus musculus OX=10090 GN=Ttf2 PE=1 SV=2	125.53	1138	0.826253	-0.275345		2	26.9312	27.2066
Q5NCQ5	Dph1	2-(3-amino-3-carboxypropyl)histidine synthase subunit 1 OS=Mus musculus OX=10090 GN=Dph1 PE=1 SV=1	48.004	438	0.940354	-0.0887249		2	24.8438	24.9326
Q5NCR9	Nsrp1	Nuclear speckle splicing regulatory protein 1 OS=Mus musculus OX=10090 GN=Nsrp1 PE=1 SV=1	63.799	542	1.19589	0.258089		2	24.8325	24.5744
Q5ND34	Wdr81	WD repeat-containing protein 81 OS=Mus musculus OX=10090 GN=Wdr81 PE=1 SV=2	211.945	1934	1.14761	0.198637		2	27.2528	27.0541
Q5PRE5	Proser1	Proline and serine-rich protein 1 OS=Mus musculus OX=10090 GN=Proser1 PE=1 SV=1	91.978	913	1.13706	0.185304		2	24.5919	24.4066
Q5PRF0	Heatr5a	HEAT repeat-containing protein 5A OS=Mus musculus OX=10090 GN=Heatr5a PE=1 SV=2	219.893	2038	1.18487	0.244726		2	24.7341	24.4893
Q5PSV9	Mdc1	Mediator of DNA damage checkpoint protein 1 OS=Mus musculus OX=10090 GN=Mdc1 PE=1 SV=1	184.67	1707	1.09004	0.124385		2	26.1719	26.0475
Q5RJG1	Nol10	Nucleolar protein 10 OS=Mus musculus OX=10090 GN=Nol10 PE=2 SV=1	80.077	687	0.900291	-0.151537		2	27.4453	27.5968
Q5RL79	Krtcap2	Keratinocyte-associated protein 2 OS=Mus musculus OX=10090 GN=Krtcap2 PE=1 SV=2	14.675	136	1.24619	0.317523		2	27.0589	26.7414
Q5SF07	Igf2bp2	Insulin-like growth factor 2 mRNA-binding protein 2 OS=Mus musculus OX=10090 GN=Igf2bp2 PE=1 SV=1	65.584	592	1.05533	0.0776907		2	29.3702	29.2925
Q5SFM8	Rbm27	RNA-binding protein 27 OS=Mus musculus OX=10090 GN=Rbm27 PE=1 SV=3	118.552	1060	1.11293	0.154362		2	24.6043	24.4499
Q5SNZ0	Ccdc88a	Girdin OS=Mus musculus OX=10090 GN=Ccdc88a PE=1 SV=2	215.918	1873	1.16169	0.216221		2	26.4718	26.2556
Q5SQX6	Cyfip2	Cytoplasmic FMR1-interacting protein 2 OS=Mus musculus OX=10090 GN=Cyfip2 PE=1 SV=2	145.659	1253	0.953733	-0.0683422		2	25.994	26.0623
Q5SRX1	Tom1l2	TOM1-like protein 2 OS=Mus musculus OX=10090 GN=Tom1l2 PE=1 SV=1	55.663	507	1.43586	0.521912		2	25.2648	24.7429
Q5SSI6	Utp18	U3 small nucleolar RNA-associated protein 18 homolog OS=Mus musculus OX=10090 GN=Utp18 PE=1 SV=1	61.218	552	0.879549	-0.185164		2	28.0501	28.2353
Q5SSK3	Tefm	Transcription elongation factor, mitochondrial OS=Mus musculus OX=10090 GN=Tefm PE=1 SV=1	41.874	364	1.04728	0.0666441		2	25.4561	25.3895
Q5SSL4	Abr	Active breakpoint cluster region-related protein OS=Mus musculus OX=10090 GN=Abr PE=1 SV=1	97.667	859	1.02844	0.0404536		2	29.0558	29.0153
Q5SSW2	Psme4	Proteasome activator complex subunit 4 OS=Mus musculus OX=10090 GN=Psme4 PE=1 SV=1	211.197	1843	0.752022	-0.411153		2	26.9141	27.3253
Q5SSZ5	Tns3	Tensin-3 OS=Mus musculus OX=10090 GN=Tns3 PE=1 SV=1	155.589	1440	1.04737	0.0667755		2	29.4276	29.3608
Q5SU73	Coil	Coilin OS=Mus musculus OX=10090 GN=Coil PE=1 SV=1	61.917	570	0.732636	-0.448832		2	25.2196	25.6684
Q5SUA5	Myo1g	Unconventional myosin-Ig OS=Mus musculus OX=10090 GN=Myo1g PE=1 SV=1	117.227	1024	1.05891	0.0825802		2	30.0995	30.0169
Q5SUF2	Luc7l3	Luc7-like protein 3 OS=Mus musculus OX=10090 GN=Luc7l3 PE=1 SV=1	51.45	432	1.06132	0.0858533		2	28.5867	28.5008
Q5SUR0	Pfas	Phosphoribosylformylglycinamidine synthase OS=Mus musculus OX=10090 GN=Pfas PE=1 SV=1	144.629	1337	1.08712	0.120511		2	31.0878	30.9673
Q5SVQ0	Kat7	Histone acetyltransferase KAT7 OS=Mus musculus OX=10090 GN=Kat7 PE=1 SV=1	70.641	613	1.12602	0.171236		2	26.5378	26.3666
Q5SW19	Cluh	Clustered mitochondria protein homolog OS=Mus musculus OX=10090 GN=Cluh PE=1 SV=2	148.068	1315	0.942277	-0.0857762		2	29.8715	29.9573
Q5SWD9	Tsr1	Pre-rRNA-processing protein TSR1 homolog OS=Mus musculus OX=10090 GN=Tsr1 PE=1 SV=1	92.105	803	0.889964	-0.168181		2	29.4234	29.5916
Q5SWU9	Acaca	Acetyl-CoA carboxylase 1 OS=Mus musculus OX=10090 GN=Acaca PE=1 SV=1	265.257	2345	0.904015	-0.145582		2	29.4051	29.5506
Q5SXJ3	Brip1	Fanconi anemia group J protein homolog OS=Mus musculus OX=10090 GN=Brip1 PE=2 SV=1	131.36	1174	0.988893	-0.0161141		2	24.0419	24.058
Q5SXY1	Specc1	Cytospin-B OS=Mus musculus OX=10090 GN=Specc1 PE=1 SV=2	118.101	1067	0.934428	-0.097844		2	28.0632	28.161
Q5SYD0	Myo1d	Unconventional myosin-Id OS=Mus musculus OX=10090 GN=Myo1d PE=1 SV=1	116.081	1006	1.11284	0.154242		2	29.6181	29.4638
Q5SYH2	Tmem199	Transmembrane protein 199 OS=Mus musculus OX=10090 GN=Tmem199 PE=1 SV=1	23.099	208	0.787717	-0.344251		2	26.063	26.4073
Q5U3K5	Rabl6	Rab-like protein 6 OS=Mus musculus OX=10090 GN=Rabl6 PE=1 SV=2	79.831	725	0.8151	-0.294951		2	23.5249	23.8199
Q5U458	Dnajc11	DnaJ homolog subfamily C member 11 OS=Mus musculus OX=10090 GN=Dnajc11 PE=1 SV=2	63.233	559	1.10818	0.148191		2	28.1557	28.0075
Q5U4D9	Thoc6	THO complex subunit 6 homolog OS=Mus musculus OX=10090 GN=Thoc6 PE=1 SV=1	37.315	341	0.810662	-0.302828		2	27.0893	27.3921
Q5XG71	Utp20	Small subunit processome component 20 homolog OS=Mus musculus OX=10090 GN=Utp20 PE=1 SV=2	317.744	2788	0.936814	-0.0941658		2	29.3465	29.4406
Q5XJE5	Leo1	RNA polymerase-associated protein LEO1 OS=Mus musculus OX=10090 GN=Leo1 PE=1 SV=2	75.597	667	1.25684	0.3298		2	26.9284	26.5986
Q5XJY4	Parl	Presenilins-associated rhomboid-like protein, mitochondrial OS=Mus musculus OX=10090 GN=Parl PE=1 SV=1	41.964	377	1.05338	0.0750248		2	25.9614	25.8864
Q5XJY5	Arcn1	Coatomer subunit delta OS=Mus musculus OX=10090 GN=Arcn1 PE=1 SV=2	57.229	511	1.03976	0.056252		2	30.6825	30.6263
Q5XKN4	Jagn1	Protein jagunal homolog 1 OS=Mus musculus OX=10090 GN=Jagn1 PE=1 SV=2	21.102	183	0.84149	-0.248982		2	26.5152	26.7642
Q60520	Sin3a	Paired amphipathic helix protein Sin3a OS=Mus musculus OX=10090 GN=Sin3a PE=1 SV=3	145.088	1274	1.02821	0.0401394		2	27.8932	27.8531
Q60597	Ogdh	2-oxoglutarate dehydrogenase complex component E1 OS=Mus musculus OX=10090 GN=Ogdh PE=1 SV=3	116.449	1023	0.986262	-0.0199566		2	31.5698	31.5898
Q60605	Myl6	Myosin light polypeptide 6 OS=Mus musculus OX=10090 GN=Myl6 PE=1 SV=3	16.93	151	1.02274	0.0324333		2	32.1358	32.1033
Q60631	Grb2	Growth factor receptor-bound protein 2 OS=Mus musculus OX=10090 GN=Grb2 PE=1 SV=1	25.238	217	0.897366	-0.156231		2	28.6308	28.7871
Q60634	Flot2	Flotillin-2 OS=Mus musculus OX=10090 GN=Flot2 PE=1 SV=2	47.038	428	1.05232	0.0735732		2	27.2362	27.1626
Q60648	Gm2a	Ganglioside GM2 activator OS=Mus musculus OX=10090 GN=Gm2a PE=1 SV=2	20.824	193	1.09674	0.133216		2	27.0303	26.8971
Q60649	Clpb	Caseinolytic peptidase B protein homolog OS=Mus musculus OX=10090 GN=Clpb PE=1 SV=1	76.004	677	1.10476	0.14373		2	28.0515	27.9078
Q60664	Irag2	Inositol 1,4,5-triphosphate receptor associated 2 OS=Mus musculus OX=10090 GN=Irag2 PE=1 SV=1	59.588	539	1.16583	0.221358		2	24.3497	24.1283
Q60668	Hnrnpd	Heterogeneous nuclear ribonucleoprotein D0 OS=Mus musculus OX=10090 GN=Hnrnpd PE=1 SV=2	38.354	355	0.965309	-0.0509371		2	30.6175	30.6684
Q60676	Ppp5c	Serine/threonine-protein phosphatase 5 OS=Mus musculus OX=10090 GN=Ppp5c PE=1 SV=3	56.877	499	1.07424	0.103316		2	29.5508	29.4474
Q60692	Psmb6	Proteasome subunit beta type-6 OS=Mus musculus OX=10090 GN=Psmb6 PE=1 SV=3	25.379	238	0.963539	-0.0535854		2	30.6977	30.7513
Q60710	Samhd1	Deoxynucleoside triphosphate triphosphohydrolase SAMHD1 OS=Mus musculus OX=10090 GN=Samhd1 PE=1 SV=3	75.893	658	1.04556	0.0642768		2	30.8425	30.7782
Q60714	Slc27a1	Long-chain fatty acid transport protein 1 OS=Mus musculus OX=10090 GN=Slc27a1 PE=1 SV=1	71.276	646	1.45502	0.541037		2	23.8486	23.3076
Q60715	P4ha1	Prolyl 4-hydroxylase subunit alpha-1 OS=Mus musculus OX=10090 GN=P4ha1 PE=1 SV=2	60.91	534	1.00311	0.00447638		2	28.8796	28.8751
Q60737	Csnk2a1	Casein kinase II subunit alpha OS=Mus musculus OX=10090 GN=Csnk2a1 PE=1 SV=2	45.134	391	1.0945	0.130272		2	29.5862	29.4559
Q60739	Bag1	BAG family molecular chaperone regulator 1 OS=Mus musculus OX=10090 GN=Bag1 PE=1 SV=3	39.74	355	0.900038	-0.151943		2	25.5862	25.7382
Q60749	Khdrbs1	KH domain-containing, RNA-binding, signal transduction-associated protein 1 OS=Mus musculus OX=10090 GN=Khdrbs1 PE=1 SV=2	48.371	443	1.00916	0.0131518		2	30.135	30.1219
Q60759	Gcdh	Glutaryl-CoA dehydrogenase, mitochondrial OS=Mus musculus OX=10090 GN=Gcdh PE=1 SV=2	48.606	438	0.755481	-0.404533		2	23.3015	23.706
Q60766	Irgm1	Immunity-related GTPase family M protein 1 OS=Mus musculus OX=10090 GN=Irgm1 PE=1 SV=1	46.552	409	0.89895	-0.153688		2	25.6683	25.8219
Q60770	Stxbp3	Syntaxin-binding protein 3 OS=Mus musculus OX=10090 GN=Stxbp3 PE=1 SV=1	67.942	592	0.944514	-0.0823564		2	25.287	25.3693
Q60780	Gas7	Growth arrest-specific protein 7 OS=Mus musculus OX=10090 GN=Gas7 PE=1 SV=1	48.174	421	0.975901	-0.035193		2	24.7853	24.8205
Q60787	Lcp2	Lymphocyte cytosolic protein 2 OS=Mus musculus OX=10090 GN=Lcp2 PE=1 SV=2	60.238	533	0.852056	-0.230981		2	26.4844	26.7154
Q60809	Cnot7	CCR4-NOT transcription complex subunit 7 OS=Mus musculus OX=10090 GN=Cnot7 PE=1 SV=1	32.718	285	1.38098	0.465695		2	25.5334	25.0677
Q60817	Naca	Nascent polypeptide-associated complex subunit alpha OS=Mus musculus OX=10090 GN=Naca PE=1 SV=1	23.384	215	1.09415	0.12981		2	31.7296	31.5997
Q60848	Hells	Lymphocyte-specific helicase OS=Mus musculus OX=10090 GN=Hells PE=1 SV=2	95.126	821	1.09926	0.136534		2	27.4346	27.2981
Q60854	Serpinb6	Serpin B6 OS=Mus musculus OX=10090 GN=Serpinb6 PE=1 SV=1	42.599	378	1.01011	0.0145108		2	31.7641	31.7496
Q60855	Ripk1	Receptor-interacting serine/threonine-protein kinase 1 OS=Mus musculus OX=10090 GN=Ripk1 PE=1 SV=1	74.854	656	0.832962	-0.263678		2	27.3565	27.6202
Q60862	Orc2	Origin recognition complex subunit 2 OS=Mus musculus OX=10090 GN=Orc2 PE=1 SV=1	65.893	576	1.26605	0.340331		2	26.2406	25.9003
Q60864	Stip1	Stress-induced-phosphoprotein 1 OS=Mus musculus OX=10090 GN=Stip1 PE=1 SV=1	62.582	543	0.988281	-0.0170062		2	32.3431	32.3601
Q60865	Caprin1	Caprin-1 OS=Mus musculus OX=10090 GN=Caprin1 PE=1 SV=2	78.169	707	0.952996	-0.0694578		2	30.9695	31.0389
Q60866	Pter	Phosphotriesterase-related protein OS=Mus musculus OX=10090 GN=Pter PE=1 SV=1	39.218	349	0.989598	-0.0150856		2	27.9629	27.978
Q60872	Eif1a	Eukaryotic translation initiation factor 1A OS=Mus musculus OX=10090 GN=Eif1a PE=2 SV=3	16.502	144	0.991219	-0.0127245		2	28.7174	28.7301
Q60875	Arhgef2	Rho guanine nucleotide exchange factor 2 OS=Mus musculus OX=10090 GN=Arhgef2 PE=1 SV=4	111.974	985	0.973147	-0.039271		2	29.207	29.2462
Q60902	Eps15l1	Epidermal growth factor receptor substrate 15-like 1 OS=Mus musculus OX=10090 GN=Eps15l1 PE=1 SV=3	99.309	907	1.07754	0.107737		2	28.4633	28.3555
Q60930	Vdac2	Voltage-dependent anion-selective channel protein 2 OS=Mus musculus OX=10090 GN=Vdac2 PE=1 SV=2	31.733	295	0.905537	-0.143154		2	32.138	32.2811
Q60931	Vdac3	Voltage-dependent anion-selective channel protein 3 OS=Mus musculus OX=10090 GN=Vdac3 PE=1 SV=1	30.753	283	1.02101	0.0299958		2	30.7083	30.6783
Q60932	Vdac1	Voltage-dependent anion-selective channel protein 1 OS=Mus musculus OX=10090 GN=Vdac1 PE=1 SV=3	32.351	296	1.00011	0.000156582		2	32.5866	32.5865
Q60953	Pml	Protein PML OS=Mus musculus OX=10090 GN=Pml PE=1 SV=3	98.242	885	0.917405	-0.124369		2	24.6596	24.784
Q60960	Kpna1	Importin subunit alpha-5 OS=Mus musculus OX=10090 GN=Kpna1 PE=1 SV=2	60.183	538	0.978521	-0.0313258		2	27.5622	27.5935
Q60967	Papss1	Bifunctional 3'-phosphoadenosine 5'-phosphosulfate synthase 1 OS=Mus musculus OX=10090 GN=Papss1 PE=1 SV=1	70.794	624	1.05546	0.0778745		2	25.4261	25.3482
Q60972	Rbbp4	Histone-binding protein RBBP4 OS=Mus musculus OX=10090 GN=Rbbp4 PE=1 SV=5	47.656	425	0.99043	-0.0138728		2	31.7167	31.7306
Q60973	Rbbp7	Histone-binding protein RBBP7 OS=Mus musculus OX=10090 GN=Rbbp7 PE=1 SV=1	47.79	425	0.913341	-0.130775		2	31.8957	32.0265
Q60996	Ppp2r5c	Serine/threonine-protein phosphatase 2A 56 kDa regulatory subunit gamma isoform OS=Mus musculus OX=10090 GN=Ppp2r5c PE=1 SV=2	60.824	524	0.996238	-0.0054373		2	28.0091	28.0145
Q61009	Scarb1	Scavenger receptor class B member 1 OS=Mus musculus OX=10090 GN=Scarb1 PE=1 SV=1	56.754	509	0.886286	-0.174155		2	24.9097	25.0839
Q61024	Asns	Asparagine synthetase [glutamine-hydrolyzing] OS=Mus musculus OX=10090 GN=Asns PE=1 SV=3	64.283	561	1.06434	0.08996		2	30.6648	30.5748
Q61029	Tmpo	Lamina-associated polypeptide 2, isoforms beta/delta/epsilon/gamma OS=Mus musculus OX=10090 GN=Tmpo PE=1 SV=4	50.373	452	0.984888	-0.0219685		2	31.5123	31.5343
Q61033	Tmpo	Lamina-associated polypeptide 2, isoforms alpha/zeta OS=Mus musculus OX=10090 GN=Tmpo PE=1 SV=4	75.168	693	0.84166	-0.24869		2	25.9448	26.1935
Q61035	Hars1	Histidine--tRNA ligase, cytoplasmic OS=Mus musculus OX=10090 GN=Hars1 PE=1 SV=2	57.432	509	1.09346	0.128902		2	31.1949	31.066
Q61037	Tsc2	Tuberin OS=Mus musculus OX=10090 GN=Tsc2 PE=1 SV=1	202.071	1814	1.10605	0.145413		2	26.0195	25.8741
Q61048	Wbp4	WW domain-binding protein 4 OS=Mus musculus OX=10090 GN=Wbp4 PE=1 SV=4	42.137	376	0.957838	-0.0621465		2	25.4925	25.5547
Q61072	Adam9	Disintegrin and metalloproteinase domain-containing protein 9 OS=Mus musculus OX=10090 GN=Adam9 PE=1 SV=2	92.079	845	1.02317	0.0330512		2	25.3159	25.2828
Q61074	Ppm1g	Protein phosphatase 1G OS=Mus musculus OX=10090 GN=Ppm1g PE=1 SV=3	58.728	542	1.04579	0.0645925		2	28.571	28.5064
Q61081	Cdc37	Hsp90 co-chaperone Cdc37 OS=Mus musculus OX=10090 GN=Cdc37 PE=1 SV=1	44.593	379	0.913947	-0.129817		2	29.9133	30.0431
Q61093	Cybb	Cytochrome b-245 heavy chain OS=Mus musculus OX=10090 GN=Cybb PE=1 SV=1	65.305	570	0.899717	-0.152457		2	27.213	27.3654
Q61102	Abcb7	Iron-sulfur clusters transporter ABCB7, mitochondrial OS=Mus musculus OX=10090 GN=Abcb7 PE=1 SV=3	82.581	752	1.14884	0.20018		2	28.9447	28.7445
Q61103	Dpf2	Zinc finger protein ubi-d4 OS=Mus musculus OX=10090 GN=Dpf2 PE=1 SV=1	44.23	391	1.03159	0.0448748		2	26.6206	26.5757
Q61107	Gbp4	Guanylate-binding protein 4 OS=Mus musculus OX=10090 GN=Gbp4 PE=1 SV=1	70.801	620	1.3704	0.454593		2	23.7378	23.2832
Q61124	Cln3	Battenin OS=Mus musculus OX=10090 GN=Cln3 PE=1 SV=2	47.657	438	0.982886	-0.0249047		2	24.4279	24.4528
Q61136	Prpf4b	Serine/threonine-protein kinase PRP4 homolog OS=Mus musculus OX=10090 GN=Prpf4b PE=1 SV=3	116.976	1007	1.00055	0.000798172		2	28.1079	28.1071
Q61152	Ptpn18	Tyrosine-protein phosphatase non-receptor type 18 OS=Mus musculus OX=10090 GN=Ptpn18 PE=1 SV=1	50.202	453	0.976078	-0.0349309		2	25.4508	25.4858
Q61164	Ctcf	Transcriptional repressor CTCF OS=Mus musculus OX=10090 GN=Ctcf PE=1 SV=2	83.745	736	0.893563	-0.162359		2	23.7367	23.899
Q61166	Mapre1	Microtubule-associated protein RP/EB family member 1 OS=Mus musculus OX=10090 GN=Mapre1 PE=1 SV=3	30.016	268	0.923645	-0.114589		2	30.3029	30.4175
Q61171	Prdx2	Peroxiredoxin-2 OS=Mus musculus OX=10090 GN=Prdx2 PE=1 SV=3	21.779	198	0.981933	-0.0263041		2	32.0603	32.0866
Q61183	Papola	Poly(A) polymerase alpha OS=Mus musculus OX=10090 GN=Papola PE=1 SV=4	82.309	739	0.893894	-0.161824		2	28.4128	28.5747
Q61187	Tsg101	Tumor susceptibility gene 101 protein OS=Mus musculus OX=10090 GN=Tsg101 PE=1 SV=2	44.124	391	0.733086	-0.447945		2	25.6227	26.0706
Q61188	Ezh2	Histone-lysine N-methyltransferase EZH2 OS=Mus musculus OX=10090 GN=Ezh2 PE=1 SV=2	85.292	746	1.25254	0.324852		2	24.1618	23.8369
Q61189	Clns1a	Methylosome subunit pICln OS=Mus musculus OX=10090 GN=Clns1a PE=1 SV=1	26.021	236	0.873652	-0.194869		2	28.9699	29.1648
Q61191	Hcfc1	Host cell factor 1 OS=Mus musculus OX=10090 GN=Hcfc1 PE=1 SV=2	210.437	2045	1.00452	0.00650858		2	29.3639	29.3574
Q61206	Pafah1b2	Platelet-activating factor acetylhydrolase IB subunit alpha2 OS=Mus musculus OX=10090 GN=Pafah1b2 PE=1 SV=2	25.581	229	1.0622	0.0870503		2	29.4559	29.3689
Q61207	Psap	Prosaposin OS=Mus musculus OX=10090 GN=Psap PE=1 SV=2	61.422	557	0.976724	-0.0339773		2	27.7394	27.7734
Q61210	Arhgef1	Rho guanine nucleotide exchange factor 1 OS=Mus musculus OX=10090 GN=Arhgef1 PE=1 SV=2	102.805	920	1.04059	0.0574015		2	27.9833	27.9259
Q61211	Eif2d	Eukaryotic translation initiation factor 2D OS=Mus musculus OX=10090 GN=Eif2d PE=1 SV=3	62.83	570	0.991422	-0.0124281		2	26.4714	26.4839
Q61216	Mre11	Double-strand break repair protein MRE11 OS=Mus musculus OX=10090 GN=Mre11 PE=1 SV=1	80.223	706	1.12211	0.166211		2	27.5059	27.3397
Q61233	Lcp1	Plastin-2 OS=Mus musculus OX=10090 GN=Lcp1 PE=1 SV=4	70.149	627	0.989833	-0.0147429		2	35.118	35.1327
Q61235	Sntb2	Beta-2-syntrophin OS=Mus musculus OX=10090 GN=Sntb2 PE=1 SV=2	56.382	520	1.17436	0.231874		2	25.6746	25.4428
Q61239	Fnta	Protein farnesyltransferase/geranylgeranyltransferase type-1 subunit alpha OS=Mus musculus OX=10090 GN=Fnta PE=1 SV=1	44.013	377	1.04214	0.0595465		2	27.9004	27.8409
Q61249	Igbp1	Immunoglobulin-binding protein 1 OS=Mus musculus OX=10090 GN=Igbp1 PE=1 SV=1	38.971	340	0.795017	-0.330942		2	28.18	28.511
Q61263	Soat1	Sterol O-acyltransferase 1 OS=Mus musculus OX=10090 GN=Soat1 PE=1 SV=2	63.799	540	1.01033	0.0148296		2	29.1567	29.1418
Q61316	Hspa4	Heat shock 70 kDa protein 4 OS=Mus musculus OX=10090 GN=Hspa4 PE=1 SV=1	94.133	841	0.956526	-0.0641247		2	33.3627	33.4268
Q61333	Tnfaip2	Tumor necrosis factor alpha-induced protein 2 OS=Mus musculus OX=10090 GN=Tnfaip2 PE=1 SV=2	78.102	691	1.08616	0.119242		2	25.9824	25.8631
Q61334	Bcap29	B-cell receptor-associated protein 29 OS=Mus musculus OX=10090 GN=Bcap29 PE=1 SV=1	27.964	240	1.16869	0.224897		2	27.9612	27.7363
Q61335	Bcap31	B-cell receptor-associated protein 31 OS=Mus musculus OX=10090 GN=Bcap31 PE=1 SV=4	27.957	245	0.871552	-0.198342		2	29.087	29.2853
Q61425	Hadh	Hydroxyacyl-coenzyme A dehydrogenase, mitochondrial OS=Mus musculus OX=10090 GN=Hadh PE=1 SV=2	34.464	314	0.950241	-0.0736353		2	28.9687	29.0423
Q61458	Ccnh	Cyclin-H OS=Mus musculus OX=10090 GN=Ccnh PE=1 SV=2	37.506	323	0.862117	-0.214044		2	25.9636	26.1777
Q61464	Znf638	Zinc finger protein 638 OS=Mus musculus OX=10090 GN=Znf638 PE=1 SV=2	218.134	1960	0.986117	-0.0201691		2	25.6534	25.6735
Q61466	Smarcd1	SWI/SNF-related matrix-associated actin-dependent regulator of chromatin subfamily D member 1 OS=Mus musculus OX=10090 GN=Smarcd1 PE=1 SV=3	58.245	515	0.960733	-0.0577926		2	22.9514	23.0092
Q61490	Alcam	CD166 antigen OS=Mus musculus OX=10090 GN=Alcam PE=1 SV=3	65.092	583	1.28157	0.357911		2	28.8441	28.4862
Q61510	Trim25	E3 ubiquitin/ISG15 ligase TRIM25 OS=Mus musculus OX=10090 GN=Trim25 PE=1 SV=2	71.726	634	0.971156	-0.0422254		2	28.7109	28.7531
Q61542	Stard3	StAR-related lipid transfer protein 3 OS=Mus musculus OX=10090 GN=Stard3 PE=1 SV=1	50.47	446	1.40674	0.492357		2	25.1204	24.628
Q61543	Glg1	Golgi apparatus protein 1 OS=Mus musculus OX=10090 GN=Glg1 PE=1 SV=1	133.734	1175	0.877744	-0.188127		2	28.6215	28.8096
Q61545	Ewsr1	RNA-binding protein EWS OS=Mus musculus OX=10090 GN=Ewsr1 PE=1 SV=2	68.462	655	1.17547	0.233236		2	28.2193	27.9861
Q61549	Adgre1	Adhesion G protein-coupled receptor E1 OS=Mus musculus OX=10090 GN=Adgre1 PE=1 SV=1	102.13	931	0.999233	-0.00110721		2	23.8978	23.8989
Q61550	Rad21	Double-strand-break repair protein rad21 homolog OS=Mus musculus OX=10090 GN=Rad21 PE=1 SV=3	72.083	635	0.874002	-0.194291		2	27.7902	27.9845
Q61578	Fdxr	NADPH:adrenodoxin oxidoreductase, mitochondrial OS=Mus musculus OX=10090 GN=Fdxr PE=1 SV=1	54.202	494	1.01257	0.0180215		2	27.2635	27.2454
Q61584	Fxr1	RNA-binding protein FXR1 OS=Mus musculus OX=10090 GN=Fxr1 PE=1 SV=2	76.222	677	0.994746	-0.00760031		2	29.3118	29.3194
Q61595	Ktn1	Kinectin OS=Mus musculus OX=10090 GN=Ktn1 PE=1 SV=1	152.592	1327	0.968276	-0.0465101		2	28.682	28.7285
Q61598	Gdi2	Rab GDP dissociation inhibitor beta OS=Mus musculus OX=10090 GN=Gdi2 PE=1 SV=1	50.537	445	0.988851	-0.0161751		2	33.1111	33.1272
Q61599	Arhgdib	Rho GDP-dissociation inhibitor 2 OS=Mus musculus OX=10090 GN=Arhgdib PE=1 SV=3	22.851	200	1.08869	0.122595		2	32.3365	32.2139
Q61624	Znf148	Zinc finger protein 148 OS=Mus musculus OX=10090 GN=Znf148 PE=1 SV=2	88.751	794	0.757083	-0.401477		2	24.9393	25.3408
Q61655	Ddx19a	ATP-dependent RNA helicase DDX19A OS=Mus musculus OX=10090 GN=Ddx19a PE=1 SV=2	53.933	478	0.97313	-0.0392949		2	29.4299	29.4692
Q61656	Ddx5	Probable ATP-dependent RNA helicase DDX5 OS=Mus musculus OX=10090 GN=Ddx5 PE=1 SV=2	69.29	614	0.96195	-0.0559656		2	32.2934	32.3494
Q61686	Cbx5	Chromobox protein homolog 5 OS=Mus musculus OX=10090 GN=Cbx5 PE=1 SV=1	22.186	191	0.914066	-0.12963		2	29.459	29.5886
Q61687	Atrx	Transcriptional regulator ATRX OS=Mus musculus OX=10090 GN=Atrx PE=1 SV=3	278.587	2476	0.813644	-0.297531		2	26.1365	26.434
Q61699	Hsph1	Heat shock protein 105 kDa OS=Mus musculus OX=10090 GN=Hsph1 PE=1 SV=2	96.407	858	0.944694	-0.0820803		2	31.1562	31.2383
Q61712	Dnajc1	DnaJ homolog subfamily C member 1 OS=Mus musculus OX=10090 GN=Dnajc1 PE=1 SV=1	63.87	552	1.10162	0.139623		2	24.3504	24.2107
Q61733	Mrps31	28S ribosomal protein S31, mitochondrial OS=Mus musculus OX=10090 GN=Mrps31 PE=1 SV=1	43.881	384	0.880672	-0.183324		2	26.7685	26.9518
Q61735	Cd47	Leukocyte surface antigen CD47 OS=Mus musculus OX=10090 GN=Cd47 PE=1 SV=2	33.098	303	1.13368	0.181013		2	27.3434	27.1624
Q61739	Itga6	Integrin alpha-6 OS=Mus musculus OX=10090 GN=Itga6 PE=1 SV=3	122.159	1091	0.948967	-0.0755701		2	24.7305	24.8061
Q61749	Eif2b4	Translation initiation factor eIF-2B subunit delta OS=Mus musculus OX=10090 GN=Eif2b4 PE=1 SV=2	57.624	524	1.0236	0.033651		2	27.537	27.5034
Q61753	Phgdh	D-3-phosphoglycerate dehydrogenase OS=Mus musculus OX=10090 GN=Phgdh PE=1 SV=3	56.586	533	0.910085	-0.135927		2	33.1822	33.3181
Q61768	Kif5b	Kinesin-1 heavy chain OS=Mus musculus OX=10090 GN=Kif5b PE=1 SV=3	109.551	963	0.983674	-0.0237474		2	29.8976	29.9214
Q61792	Lasp1	LIM and SH3 domain protein 1 OS=Mus musculus OX=10090 GN=Lasp1 PE=1 SV=1	29.994	263	1.11893	0.162123		2	29.7915	29.6294
Q61881	Mcm7	DNA replication licensing factor MCM7 OS=Mus musculus OX=10090 GN=Mcm7 PE=1 SV=1	81.211	719	1.02907	0.0413464		2	31.3326	31.2912
Q61937	Npm1	Nucleophosmin OS=Mus musculus OX=10090 GN=Npm1 PE=1 SV=1	32.56	292	0.975351	-0.0360064		2	33.2877	33.3238
Q61941	Nnt	NAD(P) transhydrogenase, mitochondrial OS=Mus musculus OX=10090 GN=Nnt PE=1 SV=2	113.838	1086	1.15026	0.201961		2	28.5006	28.2986
Q61990	Pcbp2	Poly(rC)-binding protein 2 OS=Mus musculus OX=10090 GN=Pcbp2 PE=1 SV=1	38.222	362	0.942293	-0.0857525		2	30.6779	30.7637
Q62018	Ctr9	RNA polymerase-associated protein CTR9 homolog OS=Mus musculus OX=10090 GN=Ctr9 PE=1 SV=2	133.408	1173	0.985835	-0.0205824		2	26.4508	26.4714
Q62048	Pea15	Astrocytic phosphoprotein PEA-15 OS=Mus musculus OX=10090 GN=Pea15 PE=1 SV=1	15.054	130	0.987405	-0.0182865		2	28.5577	28.576
Q62077	Plcg1	1-phosphatidylinositol 4,5-bisphosphate phosphodiesterase gamma-1 OS=Mus musculus OX=10090 GN=Plcg1 PE=1 SV=2	149.668	1302	1.0667	0.0931543		2	25.4892	25.396
Q62083	Pick1	PRKCA-binding protein OS=Mus musculus OX=10090 GN=Pick1 PE=1 SV=2	46.597	416	1.15216	0.204342		2	25.2857	25.0814
Q62087	Pon3	Serum paraoxonase/lactonase 3 OS=Mus musculus OX=10090 GN=Pon3 PE=1 SV=2	39.351	354	1.00611	0.00879104		2	27.5333	27.5245
Q62093	Srsf2	Serine/arginine-rich splicing factor 2 OS=Mus musculus OX=10090 GN=Srsf2 PE=1 SV=4	25.476	221	0.887588	-0.172039		2	28.8422	29.0142
Q62095	Ddx3y	ATP-dependent RNA helicase DDX3Y OS=Mus musculus OX=10090 GN=Ddx3y PE=1 SV=2	73.428	658	0.861225	-0.215537		2	26.9988	27.2144
Q62159	Rhoc	Rho-related GTP-binding protein RhoC OS=Mus musculus OX=10090 GN=Rhoc PE=1 SV=2	22.006	193	0.990561	-0.013682		2	27.5248	27.5385
Q62165	Dag1	Dystroglycan 1 OS=Mus musculus OX=10090 GN=Dag1 PE=1 SV=4	96.905	893	0.917357	-0.124444		2	24.1907	24.3151
Q62167	Ddx3x	ATP-dependent RNA helicase DDX3X OS=Mus musculus OX=10090 GN=Ddx3x PE=1 SV=3	73.101	662	0.899962	-0.152064		2	30.9823	31.1344
Q62176	Rbm38	RNA-binding protein 38 OS=Mus musculus OX=10090 GN=Rbm38 PE=1 SV=2	25.364	237	0.838272	-0.254509		2	25.0429	25.2974
Q62186	Ssr4	Translocon-associated protein subunit delta OS=Mus musculus OX=10090 GN=Ssr4 PE=1 SV=1	18.937	172	0.671812	-0.57387		2	28.8645	29.4383
Q62189	Snrpa	U1 small nuclear ribonucleoprotein A OS=Mus musculus OX=10090 GN=Snrpa PE=1 SV=3	31.835	287	0.921735	-0.117576		2	29.8361	29.9537
Q62192	Cd180	CD180 antigen OS=Mus musculus OX=10090 GN=Cd180 PE=1 SV=2	74.302	661	1.0111	0.0159316		2	28.7992	28.7833
Q62193	Rpa2	Replication protein A 32 kDa subunit OS=Mus musculus OX=10090 GN=Rpa2 PE=1 SV=1	29.718	270	1.05328	0.0748937		2	27.764	27.6891
Q62203	Sf3a2	Splicing factor 3A subunit 2 OS=Mus musculus OX=10090 GN=Sf3a2 PE=1 SV=2	49.911	475	1.03676	0.0520872		2	25.7038	25.6517
Q62230	Siglec1	Sialoadhesin OS=Mus musculus OX=10090 GN=Siglec1 PE=1 SV=2	182.979	1695	1.39027	0.475365		2	24.6164	24.141
Q62241	Snrpc	U1 small nuclear ribonucleoprotein C OS=Mus musculus OX=10090 GN=Snrpc PE=1 SV=1	17.364	159	1.15335	0.205833		2	27.5047	27.2989
Q62283	Tspan7	Tetraspanin-7 OS=Mus musculus OX=10090 GN=Tspan7 PE=1 SV=2	27.544	249	1.08493	0.117608		2	23.9549	23.8373
Q62318	Trim28	Transcription intermediary factor 1-beta OS=Mus musculus OX=10090 GN=Trim28 PE=1 SV=3	88.847	834	1.00229	0.0033067		2	31.4679	31.4646
Q62348	Tsn	Translin OS=Mus musculus OX=10090 GN=Tsn PE=1 SV=1	26.201	228	0.962337	-0.0553858		2	30.2421	30.2975
Q62351	Tfrc	Transferrin receptor protein 1 OS=Mus musculus OX=10090 GN=Tfrc PE=1 SV=1	85.731	763	0.966038	-0.0498482		2	31.4977	31.5476
Q62376	Snrnp70	U1 small nuclear ribonucleoprotein 70 kDa OS=Mus musculus OX=10090 GN=Snrnp70 PE=1 SV=2	51.992	448	0.904574	-0.14469		2	28.9955	29.1402
Q62383	Supt6h	Transcription elongation factor SPT6 OS=Mus musculus OX=10090 GN=Supt6h PE=1 SV=2	199.086	1726	0.93784	-0.0925861		2	28.8043	28.8969
Q62384	Zpr1	Zinc finger protein ZPR1 OS=Mus musculus OX=10090 GN=Zpr1 PE=1 SV=1	50.715	459	0.979694	-0.0295974		2	29.0599	29.0895
Q62388	Atm	Serine-protein kinase ATM OS=Mus musculus OX=10090 GN=Atm PE=1 SV=2	349.418	3066	0.734395	-0.445372		2	24.5321	24.9774
Q62393	Tpd52	Tumor protein D52 OS=Mus musculus OX=10090 GN=Tpd52 PE=1 SV=2	24.313	224	1.02172	0.0310055		2	29.9334	29.9024
Q62407	Speg	Striated muscle-specific serine/threonine-protein kinase OS=Mus musculus OX=10090 GN=Speg PE=1 SV=2	354.343	3262	0.944739	-0.0820125		2	25.2512	25.3332
Q62417	Sorbs1	Sorbin and SH3 domain-containing protein 1 OS=Mus musculus OX=10090 GN=Sorbs1 PE=1 SV=2	143.07	1290	0.949395	-0.0749192		2	25.7563	25.8312
Q62418	Dbnl	Drebrin-like protein OS=Mus musculus OX=10090 GN=Dbnl PE=1 SV=2	48.7	436	0.949599	-0.0746102		2	29.9222	29.9969
Q62419	Sh3gl1	Endophilin-A2 OS=Mus musculus OX=10090 GN=Sh3gl1 PE=1 SV=1	41.518	368	0.920848	-0.118965		2	27.2946	27.4135
Q62422	Ostf1	Osteoclast-stimulating factor 1 OS=Mus musculus OX=10090 GN=Ostf1 PE=1 SV=2	23.783	215	1.06993	0.0975174		2	29.8518	29.7543
Q62425	Ndufa4	Cytochrome c oxidase subunit NDUFA4 OS=Mus musculus OX=10090 GN=Ndufa4 PE=1 SV=2	9.327	82	1.04159	0.0587903		2	30.5483	30.4895
Q62426	Cstb	Cystatin-B OS=Mus musculus OX=10090 GN=Cstb PE=1 SV=1	11.046	98	1.04658	0.0656867		2	31.653	31.5873
Q62433	Ndrg1	Protein NDRG1 OS=Mus musculus OX=10090 GN=Ndrg1 PE=1 SV=1	43.009	394	1.23439	0.303793		2	30.1469	29.8431
Q62446	Fkbp3	Peptidyl-prolyl cis-trans isomerase FKBP3 OS=Mus musculus OX=10090 GN=Fkbp3 PE=1 SV=2	25.148	224	0.991076	-0.0129319		2	32.0702	32.0831
Q62448	Eif4g2	Eukaryotic translation initiation factor 4 gamma 2 OS=Mus musculus OX=10090 GN=Eif4g2 PE=1 SV=2	102.106	906	0.891587	-0.165553		2	30.4665	30.632
Q62465	Vat1	Synaptic vesicle membrane protein VAT-1 homolog OS=Mus musculus OX=10090 GN=Vat1 PE=1 SV=3	43.097	406	1.03276	0.0465032		2	31.1973	31.1508
Q63810	Ppp3r1	Calcineurin subunit B type 1 OS=Mus musculus OX=10090 GN=Ppp3r1 PE=1 SV=3	19.3	170	1.00263	0.00378511		2	27.1857	27.182
Q63829	Commd3	COMM domain-containing protein 3 OS=Mus musculus OX=10090 GN=Commd3 PE=1 SV=1	22.037	195	1.19579	0.257963		2	26.9858	26.7278
Q63844	Mapk3	Mitogen-activated protein kinase 3 OS=Mus musculus OX=10090 GN=Mapk3 PE=1 SV=5	43.066	380	1.33046	0.41193		2	28.0677	27.6558
Q63850	Nup62	Nuclear pore glycoprotein p62 OS=Mus musculus OX=10090 GN=Nup62 PE=1 SV=2	53.255	526	0.848222	-0.237486		2	29.0035	29.241
Q63932	Map2k2	Dual specificity mitogen-activated protein kinase kinase 2 OS=Mus musculus OX=10090 GN=Map2k2 PE=1 SV=2	44.402	401	0.85692	-0.222768		2	25.9834	26.2062
Q63943	Mef2d	Myocyte-specific enhancer factor 2D OS=Mus musculus OX=10090 GN=Mef2d PE=1 SV=2	55.065	514	0.855297	-0.225503		2	23.1689	23.3944
Q64010	Crk	Adapter molecule crk OS=Mus musculus OX=10090 GN=Crk PE=1 SV=1	33.815	304	0.949986	-0.0740215		2	27.8447	27.9187
Q64012	Raly	RNA-binding protein Raly OS=Mus musculus OX=10090 GN=Raly PE=1 SV=3	33.188	312	0.877591	-0.18838		2	29.7129	29.9012
Q640M1	Utp14a	U3 small nucleolar RNA-associated protein 14 homolog A OS=Mus musculus OX=10090 GN=Utp14a PE=1 SV=1	87.265	767	0.806161	-0.31086		2	28.2021	28.513
Q640N3	Arhgap30	Rho GTPase-activating protein 30 OS=Mus musculus OX=10090 GN=Arhgap30 PE=1 SV=3	120.114	1101	0.80738	-0.30868		2	25.5923	25.901
Q640P4	Glt8d2	Glycosyltransferase 8 domain-containing protein 2 OS=Mus musculus OX=10090 GN=Glt8d2 PE=2 SV=1	39.933	349	1.01563	0.0223701		2	26.5748	26.5525
Q64105	Spr	Sepiapterin reductase OS=Mus musculus OX=10090 GN=Spr PE=1 SV=1	27.883	261	1.06555	0.0916041		2	28.307	28.2154
Q64133	Maoa	Amine oxidase [flavin-containing] A OS=Mus musculus OX=10090 GN=Maoa PE=1 SV=3	59.602	526	1.12099	0.164769		2	27.2528	27.088
Q64152	Btf3	Transcription factor BTF3 OS=Mus musculus OX=10090 GN=Btf3 PE=1 SV=3	22.031	204	0.772075	-0.373187		2	30.4675	30.8407
Q64213	Sf1	Splicing factor 1 OS=Mus musculus OX=10090 GN=Sf1 PE=1 SV=6	70.403	653	0.820649	-0.285162		2	28.4335	28.7187
Q64261	Cdk6	Cyclin-dependent kinase 6 OS=Mus musculus OX=10090 GN=Cdk6 PE=1 SV=2	37.028	326	0.988001	-0.0174161		2	26.3208	26.3382
Q64281	Lilrb4a	Leukocyte immunoglobulin-like receptor subfamily B member 4A OS=Mus musculus OX=10090 GN=Lilrb4a PE=1 SV=1	37.544	335	1.16193	0.216526		2	27.4265	27.21
Q64282	Ifit1	Interferon-induced protein with tetratricopeptide repeats 1 OS=Mus musculus OX=10090 GN=Ifit1 PE=1 SV=2	53.737	463	1.35936	0.442924		2	23.9286	23.4857
Q64310	Surf4	Surfeit locus protein 4 OS=Mus musculus OX=10090 GN=Surf4 PE=1 SV=1	30.381	269	1.08352	0.115725		2	28.4974	28.3817
Q64324	Stxbp2	Syntaxin-binding protein 2 OS=Mus musculus OX=10090 GN=Stxbp2 PE=1 SV=1	66.357	593	1.0058	0.00834084		2	28.7869	28.7786
Q64337	Sqstm1	Sequestosome-1 OS=Mus musculus OX=10090 GN=Sqstm1 PE=1 SV=1	48.163	442	1.09816	0.135088		2	26.7048	26.5697
Q64339	Isg15	Ubiquitin-like protein ISG15 OS=Mus musculus OX=10090 GN=Isg15 PE=1 SV=4	17.898	161	1.407	0.492626		2	29.1199	28.6273
Q64373	Bcl2l1	Bcl-2-like protein 1 OS=Mus musculus OX=10090 GN=Bcl2l1 PE=1 SV=1	26.132	233	0.811687	-0.301005		2	24.6867	24.9877
Q64378	Fkbp5	Peptidyl-prolyl cis-trans isomerase FKBP5 OS=Mus musculus OX=10090 GN=Fkbp5 PE=1 SV=1	50.966	456	1.06482	0.0906094		2	28.4576	28.367
Q64433	Hspe1	10 kDa heat shock protein, mitochondrial OS=Mus musculus OX=10090 GN=Hspe1 PE=1 SV=2	10.963	102	1.02711	0.0385848		2	32.7223	32.6837
Q64435	Ugt1a6	UDP-glucuronosyltransferase 1-6 OS=Mus musculus OX=10090 GN=Ugt1a6 PE=1 SV=1	60.439	531	1.30214	0.380882		2	24.0392	23.6583
Q64442	Sord	Sorbitol dehydrogenase OS=Mus musculus OX=10090 GN=Sord PE=1 SV=3	38.249	357	1.01244	0.0178376		2	29.8858	29.868
Q64511	Top2b	DNA topoisomerase 2-beta OS=Mus musculus OX=10090 GN=Top2b PE=1 SV=2	181.909	1612	1.02912	0.0414095		2	28.6368	28.5954
Q64514	Tpp2	Tripeptidyl-peptidase 2 OS=Mus musculus OX=10090 GN=Tpp2 PE=1 SV=3	139.879	1262	0.978538	-0.0312995		2	31.3612	31.3925
Q64516	Gk	Glycerol kinase OS=Mus musculus OX=10090 GN=Gk PE=1 SV=2	61.227	559	1.13535	0.183141		2	28.3037	28.1206
Q64520	Guk1	Guanylate kinase OS=Mus musculus OX=10090 GN=Guk1 PE=1 SV=2	21.918	198	0.777332	-0.363396		2	24.8963	25.2597
Q64521	Gpd2	Glycerol-3-phosphate dehydrogenase, mitochondrial OS=Mus musculus OX=10090 GN=Gpd2 PE=1 SV=2	80.954	727	0.938662	-0.0913226		2	30.8639	30.9553
Q64674	Srm	Spermidine synthase OS=Mus musculus OX=10090 GN=Srm PE=1 SV=1	33.995	302	0.993005	-0.0101268		2	32.4385	32.4486
Q64727	Vcl	Vinculin OS=Mus musculus OX=10090 GN=Vcl PE=1 SV=4	116.717	1066	1.03554	0.0503861		2	30.3782	30.3279
Q64737	Gart	Trifunctional purine biosynthetic protein adenosine-3 OS=Mus musculus OX=10090 GN=Gart PE=1 SV=3	107.503	1010	1.01524	0.0218253		2	32.04	32.0182
Q65Z40	Wapl	Wings apart-like protein homolog OS=Mus musculus OX=10090 GN=Wapl PE=1 SV=2	134.07	1200	1.0326	0.046275		2	26.323	26.2768
Q66GT5	Ptpmt1	Phosphatidylglycerophosphatase and protein-tyrosine phosphatase 1 OS=Mus musculus OX=10090 GN=Ptpmt1 PE=1 SV=1	21.943	193	1.03437	0.0487539		2	26.3835	26.3348
Q66JX5	Cep43	Centrosomal protein 43 OS=Mus musculus OX=10090 GN=Cep43 PE=1 SV=1	42.758	399	0.989947	-0.0145764		2	26.5959	26.6105
Q68FD5	Cltc	Clathrin heavy chain 1 OS=Mus musculus OX=10090 GN=Cltc PE=1 SV=3	191.557	1675	0.96903	-0.0453865		2	33.7097	33.7551
Q68FF6	Git1	ARF GTPase-activating protein GIT1 OS=Mus musculus OX=10090 GN=Git1 PE=1 SV=1	85.3	770	1.00412	0.00593119		2	26.7405	26.7345
Q68FH4	Galk2	N-acetylgalactosamine kinase OS=Mus musculus OX=10090 GN=Galk2 PE=1 SV=1	50.503	458	1.02977	0.0423291		2	28.6031	28.5608
Q68FL6	Mars1	Methionine--tRNA ligase, cytoplasmic OS=Mus musculus OX=10090 GN=Mars1 PE=1 SV=1	101.431	902	0.99246	-0.0109198		2	31.189	31.1999
Q69Z38	Peak1	Inactive tyrosine-protein kinase PEAK1 OS=Mus musculus OX=10090 GN=Peak1 PE=1 SV=4	191.097	1735	0.92799	-0.107819		2	25.3913	25.4991
Q69Z99	Znf512	Zinc finger protein 512 OS=Mus musculus OX=10090 GN=Znf512 PE=2 SV=2	63.908	562	1.02518	0.0358787		2	25.9723	25.9364
Q69ZC8	Gpalpp1	GPALPP motifs-containing protein 1 OS=Mus musculus OX=10090 GN=Gpalpp1 PE=1 SV=2	38.955	346	1.0115	0.0164942		2	25.1762	25.1597
Q69ZK0	Prex1	Phosphatidylinositol 3,4,5-trisphosphate-dependent Rac exchanger 1 protein OS=Mus musculus OX=10090 GN=Prex1 PE=1 SV=2	184.935	1650	1.1127	0.154065		2	24.0482	23.8941
Q69ZN6	Gnptab	N-acetylglucosamine-1-phosphotransferase subunits alpha/beta OS=Mus musculus OX=10090 GN=Gnptab PE=2 SV=2	140.984	1235	1.28274	0.359226		2	23.8982	23.539
Q69ZN7	Myof	Myoferlin OS=Mus musculus OX=10090 GN=Myof PE=1 SV=2	233.324	2048	1.1384	0.187005		2	30.3257	30.1387
Q69ZR2	Hectd1	E3 ubiquitin-protein ligase HECTD1 OS=Mus musculus OX=10090 GN=Hectd1 PE=1 SV=2	290.086	2618	1.23815	0.308181		2	27.3824	27.0742
Q69ZS7	Hbs1l	HBS1-like protein OS=Mus musculus OX=10090 GN=Hbs1l PE=1 SV=2	75.1	682	1.29929	0.377724		2	25.9904	25.6127
Q69ZZ9	Macf1	Microtubule-actin cross-linking factor 1, isoforms 6/7 OS=Mus musculus OX=10090 GN=Macf1 PE=2 SV=3	369.258	3305	1.08134	0.11282		2	24.8393	24.7265
Q6A009	Ltn1	E3 ubiquitin-protein ligase listerin OS=Mus musculus OX=10090 GN=Ltn1 PE=1 SV=3	198.921	1767	0.916694	-0.125488		2	28.1984	28.3238
Q6A026	Pds5a	Sister chromatid cohesion protein PDS5 homolog A OS=Mus musculus OX=10090 GN=Pds5a PE=1 SV=3	150.328	1332	0.999653	-0.00050119		2	29.3635	29.364
Q6A028	Swap70	Switch-associated protein 70 OS=Mus musculus OX=10090 GN=Swap70 PE=1 SV=2	68.996	585	0.860741	-0.216349		2	27.4911	27.7074
Q6A065	Cep170	Centrosomal protein of 170 kDa OS=Mus musculus OX=10090 GN=Cep170 PE=1 SV=2	175.05	1588	0.744562	-0.425536		2	24.7284	25.1539
Q6A068	Cdc5l	Cell division cycle 5-like protein OS=Mus musculus OX=10090 GN=Cdc5l PE=1 SV=2	92.19	802	0.924536	-0.113198		2	29.575	29.6882
Q6A0A2	Larp4b	La-related protein 4B OS=Mus musculus OX=10090 GN=Larp4b PE=1 SV=2	81.627	741	1.02715	0.0386414		2	27.9599	27.9213
Q6A0A9	FAM120A	Constitutive coactivator of PPAR-gamma-like protein 1 OS=Mus musculus OX=10090 GN=FAM120A PE=1 SV=2	121.646	1112	0.960952	-0.0574635		2	30.1347	30.1921
Q6A4J8	Usp7	Ubiquitin carboxyl-terminal hydrolase 7 OS=Mus musculus OX=10090 GN=Usp7 PE=1 SV=1	128.475	1103	0.946407	-0.0794671		2	29.6006	29.6801
Q6DFV1	Ncapg2	Condensin-2 complex subunit G2 OS=Mus musculus OX=10090 GN=Ncapg2 PE=1 SV=2	130.894	1138	1.11916	0.162412		2	27.773	27.6106
Q6DFW4	Nop58	Nucleolar protein 58 OS=Mus musculus OX=10090 GN=Nop58 PE=1 SV=1	60.343	536	0.988196	-0.0171308		2	30.798	30.8151
Q6DG52	Churc1	Protein Churchill OS=Mus musculus OX=10090 GN=Churc1 PE=3 SV=1	12.858	112	0.968538	-0.0461193		2	24.7237	24.7698
Q6DID3	Scaf8	SR-related and CTD-associated factor 8 OS=Mus musculus OX=10090 GN=Scaf8 PE=1 SV=1	139.572	1268	1.1033	0.141826		2	26.4538	26.312
Q6GQT9	Nomo1	Nodal modulator 1 OS=Mus musculus OX=10090 GN=Nomo1 PE=1 SV=1	133.42	1214	0.953873	-0.0681309		2	30.0961	30.1642
Q6GQX2	Nckap5l	Nck-associated protein 5-like OS=Mus musculus OX=10090 GN=Nckap5l PE=1 SV=1	138.17	1323	1.166	0.221572		2	24.5005	24.2789
Q6IFT4	Arhgap20	Rho GTPase-activating protein 20 OS=Mus musculus OX=10090 GN=Arhgap20 PE=1 SV=1	131.374	1182	0.921023	-0.118691		2	25.0094	25.1281
Q6IRU2	Tpm4	Tropomyosin alpha-4 chain OS=Mus musculus OX=10090 GN=Tpm4 PE=1 SV=3	28.468	248	1.07101	0.0989701		2	29.989	29.89
Q6IRU5	Cltb	Clathrin light chain B OS=Mus musculus OX=10090 GN=Cltb PE=1 SV=1	25.172	229	0.998729	-0.00183426		2	29.0559	29.0577
Q6KAR6	Exoc3	Exocyst complex component 3 OS=Mus musculus OX=10090 GN=Exoc3 PE=1 SV=2	86.455	755	1.27557	0.351142		2	26.6604	26.3093
Q6KCD5	Nipbl	Nipped-B-like protein OS=Mus musculus OX=10090 GN=Nipbl PE=1 SV=1	315.45	2798	1.17661	0.234635		2	27.1575	26.9229
Q6NS46	Pdcd11	Protein RRP5 homolog OS=Mus musculus OX=10090 GN=Pdcd11 PE=1 SV=2	207.779	1862	1.07571	0.105295		2	30.5956	30.4903
Q6NS82	Retreg2	Reticulophagy regulator 2 OS=Mus musculus OX=10090 GN=Retreg2 PE=1 SV=2	57.542	541	0.872118	-0.197404		2	23.5201	23.7175
Q6NSQ7	Ltv1	Protein LTV1 homolog OS=Mus musculus OX=10090 GN=Ltv1 PE=1 SV=2	54.023	470	1.0342	0.0485153		2	27.5053	27.4568
Q6NSR8	Npepl1	Probable aminopeptidase NPEPL1 OS=Mus musculus OX=10090 GN=Npepl1 PE=1 SV=1	55.94	524	1.4286	0.514603		2	25.8989	25.3843
Q6NV83	U2surp	U2 snRNP-associated SURP motif-containing protein OS=Mus musculus OX=10090 GN=U2surp PE=1 SV=3	118.261	1029	1.00781	0.0112266		2	28.9027	28.8914
Q6NVF4	Helb	DNA helicase B OS=Mus musculus OX=10090 GN=Helb PE=1 SV=2	121.471	1074	0.8639	-0.211064		2	25.728	25.9391
Q6NVF9	Cpsf6	Cleavage and polyadenylation specificity factor subunit 6 OS=Mus musculus OX=10090 GN=Cpsf6 PE=1 SV=1	59.153	551	0.904278	-0.145162		2	27.5568	27.702
Q6NXI6	Rprd2	Regulation of nuclear pre-mRNA domain-containing protein 2 OS=Mus musculus OX=10090 GN=Rprd2 PE=1 SV=1	156.586	1469	0.741482	-0.431516		2	26.3868	26.8184
Q6NZB0	Dnajc8	DnaJ homolog subfamily C member 8 OS=Mus musculus OX=10090 GN=Dnajc8 PE=1 SV=2	29.813	253	1.06132	0.085866		2	27.6141	27.5282
Q6NZC7	Sec23ip	SEC23-interacting protein OS=Mus musculus OX=10090 GN=Sec23ip PE=1 SV=2	110.78	998	1.08161	0.113186		2	28.3508	28.2376
Q6NZF1	Zc3h11a	Zinc finger CCCH domain-containing protein 11A OS=Mus musculus OX=10090 GN=Zc3h11a PE=1 SV=1	86.492	792	0.707027	-0.500162		2	27.4872	27.9874
Q6NZJ6	Eif4g1	Eukaryotic translation initiation factor 4 gamma 1 OS=Mus musculus OX=10090 GN=Eif4g1 PE=1 SV=1	176.077	1600	0.95235	-0.0704359		2	31.6585	31.7289
Q6NZN0	Rbm26	RNA-binding protein 26 OS=Mus musculus OX=10090 GN=Rbm26 PE=1 SV=2	114.143	1012	1.23109	0.299938		2	27.8083	27.5084
Q6NZQ2	Ddx31	Probable ATP-dependent RNA helicase DDX31 OS=Mus musculus OX=10090 GN=Ddx31 PE=2 SV=2	76.913	687	1.07335	0.10212		2	28.1021	28
Q6P069	Sri	Sorcin OS=Mus musculus OX=10090 GN=Sri PE=1 SV=1	21.627	198	1.13397	0.181383		2	27.6865	27.5051
Q6P1B1	Xpnpep1	Xaa-Pro aminopeptidase 1 OS=Mus musculus OX=10090 GN=Xpnpep1 PE=1 SV=1	69.591	623	1.01493	0.0213783		2	30.7895	30.7682
Q6P1F6	Ppp2r2a	Serine/threonine-protein phosphatase 2A 55 kDa regulatory subunit B alpha isoform OS=Mus musculus OX=10090 GN=Ppp2r2a PE=1 SV=1	51.692	447	1.0628	0.0878671		2	30.5809	30.493
Q6P1G0	Heatr6	HEAT repeat-containing protein 6 OS=Mus musculus OX=10090 GN=Heatr6 PE=1 SV=1	128.922	1184	0.94927	-0.0751101		2	27.529	27.6041
Q6P2B1	Tnpo3	Transportin-3 OS=Mus musculus OX=10090 GN=Tnpo3 PE=1 SV=1	104.17	923	0.985029	-0.0217621		2	28.1542	28.1759
Q6P2K6	Ppp4r3a	Serine/threonine-protein phosphatase 4 regulatory subunit 3A OS=Mus musculus OX=10090 GN=Ppp4r3a PE=1 SV=1	93.843	820	0.926546	-0.110066		2	28.3551	28.4652
Q6P3A9	Arl11	ADP-ribosylation factor-like protein 11 OS=Mus musculus OX=10090 GN=Arl11 PE=2 SV=1	19.212	176	0.778813	-0.360651		2	24.8386	25.1993
Q6P3Y5	Znf280c	Zinc finger protein 280C OS=Mus musculus OX=10090 GN=Znf280c PE=1 SV=1	83.146	742	1.01718	0.0245695		2	23.7364	23.7119
Q6P4S8	Ints1	Integrator complex subunit 1 OS=Mus musculus OX=10090 GN=Ints1 PE=1 SV=2	245.168	2195	0.954383	-0.06736		2	25.2731	25.3404
Q6P4T2	Snrnp200	U5 small nuclear ribonucleoprotein 200 kDa helicase OS=Mus musculus OX=10090 GN=Snrnp200 PE=1 SV=1	244.547	2136	0.980261	-0.0287629		2	31.7711	31.7999
Q6P542	Abcf1	ATP-binding cassette sub-family F member 1 OS=Mus musculus OX=10090 GN=Abcf1 PE=1 SV=1	94.945	837	1.13431	0.181819		2	30.3307	30.1489
Q6P549	Inppl1	Phosphatidylinositol 3,4,5-trisphosphate 5-phosphatase 2 OS=Mus musculus OX=10090 GN=Inppl1 PE=1 SV=1	138.973	1257	1.11021	0.150827		2	27.6728	27.522
Q6P5B0	Rrp12	RRP12-like protein OS=Mus musculus OX=10090 GN=Rrp12 PE=1 SV=1	143.131	1295	1.21372	0.279436		2	28.7434	28.4639
Q6P5D8	Smchd1	Structural maintenance of chromosomes flexible hinge domain-containing protein 1 OS=Mus musculus OX=10090 GN=Smchd1 PE=1 SV=2	225.648	2007	0.971096	-0.0423142		2	29.2589	29.3012
Q6P5E4	Uggt1	UDP-glucose:glycoprotein glucosyltransferase 1 OS=Mus musculus OX=10090 GN=Uggt1 PE=1 SV=4	176.434	1551	1.02725	0.0387915		2	31.1359	31.0971
Q6P5E6	Gga2	ADP-ribosylation factor-binding protein GGA2 OS=Mus musculus OX=10090 GN=Gga2 PE=1 SV=1	66.049	603	0.909799	-0.136381		2	24.948	25.0844
Q6P5F6	Slc39a10	Zinc transporter ZIP10 OS=Mus musculus OX=10090 GN=Slc39a10 PE=1 SV=1	94.394	833	0.805827	-0.311459		2	25.747	26.0585
Q6P5F9	Xpo1	Exportin-1 OS=Mus musculus OX=10090 GN=Xpo1 PE=1 SV=1	123.093	1071	0.976517	-0.0342822		2	31.6653	31.6996
Q6P5G6	Ubxn7	UBX domain-containing protein 7 OS=Mus musculus OX=10090 GN=Ubxn7 PE=1 SV=2	52.164	467	1.24475	0.315855		2	27.9282	27.6124
Q6P6J9	Txndc15	Thioredoxin domain-containing protein 15 OS=Mus musculus OX=10090 GN=Txndc15 PE=1 SV=1	38.146	344	0.873824	-0.194585		2	25.0428	25.2374
Q6P6M7	Sepsecs	O-phosphoseryl-tRNA(Sec) selenium transferase OS=Mus musculus OX=10090 GN=Sepsecs PE=1 SV=2	55.326	504	0.926087	-0.110781		2	24.713	24.8238
Q6P8H8	Alg8	Probable dolichyl pyrophosphate Glc1Man9GlcNAc2 alpha-1,3-glucosyltransferase OS=Mus musculus OX=10090 GN=Alg8 PE=2 SV=2	59.535	526	1.05097	0.0717218		2	23.2804	23.2086
Q6P8I4	Pcnp	PEST proteolytic signal-containing nuclear protein OS=Mus musculus OX=10090 GN=Pcnp PE=1 SV=1	18.963	178	0.808895	-0.305975		2	27.8872	28.1932
Q6P8X1	Snx6	Sorting nexin-6 OS=Mus musculus OX=10090 GN=Snx6 PE=1 SV=2	46.649	406	0.99763	-0.00342387		2	29.1342	29.1376
Q6P9J9	Ano6	Anoctamin-6 OS=Mus musculus OX=10090 GN=Ano6 PE=1 SV=1	106.255	911	0.996443	-0.00514069		2	26.81	26.8152
Q6P9L6	Kif15	Kinesin-like protein KIF15 OS=Mus musculus OX=10090 GN=Kif15 PE=1 SV=1	160.12	1387	1.07736	0.107506		2	27.2333	27.1258
Q6P9P6	Kif11	Kinesin-like protein KIF11 OS=Mus musculus OX=10090 GN=Kif11 PE=1 SV=1	118.027	1052	0.783842	-0.351365		2	28.0969	28.4483
Q6P9Q4	Fhod1	FH1/FH2 domain-containing protein 1 OS=Mus musculus OX=10090 GN=Fhod1 PE=1 SV=3	129.6	1197	1.17579	0.233629		2	27.4609	27.2273
Q6P9Q6	Fkbp15	FK506-binding protein 15 OS=Mus musculus OX=10090 GN=Fkbp15 PE=1 SV=2	132.961	1216	1.15108	0.202987		2	27.6865	27.4835
Q6P9R2	Oxsr1	Serine/threonine-protein kinase OSR1 OS=Mus musculus OX=10090 GN=Oxsr1 PE=1 SV=1	58.214	527	1.05867	0.0822487		2	29.6907	29.6084
Q6PA06	Atl2	Atlastin-2 OS=Mus musculus OX=10090 GN=Atl2 PE=1 SV=1	66.224	583	0.868065	-0.204125		2	26.1892	26.3933
Q6PAC3	Dcaf13	DDB1- and CUL4-associated factor 13 OS=Mus musculus OX=10090 GN=Dcaf13 PE=2 SV=2	51.456	445	0.801327	-0.319538		2	26.5353	26.8548
Q6PAM1	Txlna	Alpha-taxilin OS=Mus musculus OX=10090 GN=Txlna PE=1 SV=1	62.369	554	0.874808	-0.192961		2	28.3977	28.5907
Q6PAQ4	Rexo4	RNA exonuclease 4 OS=Mus musculus OX=10090 GN=Rexo4 PE=2 SV=2	47.599	432	0.991305	-0.0125992		2	27.1207	27.1333
Q6PAR0	Klhdc10	Kelch domain-containing protein 10 OS=Mus musculus OX=10090 GN=Klhdc10 PE=1 SV=1	49.012	439	1.07675	0.106677		2	23.9586	23.852
Q6PAR5	Gapvd1	GTPase-activating protein and VPS9 domain-containing protein 1 OS=Mus musculus OX=10090 GN=Gapvd1 PE=1 SV=2	162.402	1458	1.01529	0.0218869		2	29.1804	29.1585
Q6PAT0	Adat3	Probable inactive tRNA-specific adenosine deaminase-like protein 3 OS=Mus musculus OX=10090 GN=Adat3 PE=1 SV=1	37.517	349	0.878494	-0.186896		2	24.2617	24.4486
Q6PAV2	Herc4	Probable E3 ubiquitin-protein ligase HERC4 OS=Mus musculus OX=10090 GN=Herc4 PE=1 SV=2	118.412	1057	0.986228	-0.0200071		2	27.3324	27.3525
Q6PB44	Ptpn23	Tyrosine-protein phosphatase non-receptor type 23 OS=Mus musculus OX=10090 GN=Ptpn23 PE=1 SV=2	185.216	1692	1.01343	0.0192395		2	28.5117	28.4925
Q6PB66	Lrpprc	Leucine-rich PPR motif-containing protein, mitochondrial OS=Mus musculus OX=10090 GN=Lrpprc PE=1 SV=2	156.615	1392	0.992947	-0.0102111		2	31.2627	31.2729
Q6PB93	Galnt2	Polypeptide N-acetylgalactosaminyltransferase 2 OS=Mus musculus OX=10090 GN=Galnt2 PE=1 SV=1	64.515	570	0.962315	-0.0554185		2	26.4273	26.4827
Q6PCN7	Hltf	Helicase-like transcription factor OS=Mus musculus OX=10090 GN=Hltf PE=1 SV=1	113.317	1003	1.21943	0.286204		2	23.9701	23.6839
Q6PCP5	Mff	Mitochondrial fission factor OS=Mus musculus OX=10090 GN=Mff PE=1 SV=1	32.931	291	1.05876	0.0823743		2	26.3732	26.2908
Q6PD03	Ppp2r5a	Serine/threonine-protein phosphatase 2A 56 kDa regulatory subunit alpha isoform OS=Mus musculus OX=10090 GN=Ppp2r5a PE=1 SV=1	56.347	486	1.03811	0.0539591		2	24.864	24.81
Q6PD19	Armh3	Armadillo-like helical domain-containing protein 3 OS=Mus musculus OX=10090 GN=Armh3 PE=1 SV=2	78.632	689	0.989917	-0.0146209		2	25.0829	25.0975
Q6PD26	Pigs	GPI transamidase component PIG-S OS=Mus musculus OX=10090 GN=Pigs PE=1 SV=3	61.711	555	1.08837	0.122171		2	27.2765	27.1543
Q6PDG5	Smarcc2	SWI/SNF complex subunit SMARCC2 OS=Mus musculus OX=10090 GN=Smarcc2 PE=1 SV=2	132.604	1213	1.0103	0.0147888		2	28.8719	28.8571
Q6PDI5	Ecpas	Proteasome adapter and scaffold protein ECM29 OS=Mus musculus OX=10090 GN=Ecpas PE=1 SV=3	203.703	1840	1.12676	0.172186		2	28.1912	28.019
Q6PDL0	Dync1li2	Cytoplasmic dynein 1 light intermediate chain 2 OS=Mus musculus OX=10090 GN=Dync1li2 PE=1 SV=2	54.218	492	1.02745	0.0390728		2	24.0683	24.0292
Q6PDM2	Srsf1	Serine/arginine-rich splicing factor 1 OS=Mus musculus OX=10090 GN=Srsf1 PE=1 SV=3	27.745	248	0.94536	-0.0810637		2	30.479	30.5601
Q6PDN3	Mylk	Myosin light chain kinase, smooth muscle OS=Mus musculus OX=10090 GN=Mylk PE=1 SV=3	212.925	1941	0.939877	-0.0894558		2	26.213	26.3025
Q6PDQ2	Chd4	Chromodomain-helicase-DNA-binding protein 4 OS=Mus musculus OX=10090 GN=Chd4 PE=1 SV=1	217.751	1915	1.04592	0.0647666		2	31.2804	31.2156
Q6PE01	Snrnp40	U5 small nuclear ribonucleoprotein 40 kDa protein OS=Mus musculus OX=10090 GN=Snrnp40 PE=1 SV=1	39.276	358	1.01153	0.0165363		2	28.521	28.5045
Q6PEB6	Mob4	MOB-like protein phocein OS=Mus musculus OX=10090 GN=Mob4 PE=1 SV=1	26.032	225	0.963465	-0.0536962		2	26.5314	26.5851
Q6PF93	Pik3c3	Phosphatidylinositol 3-kinase catalytic subunit type 3 OS=Mus musculus OX=10090 GN=Pik3c3 PE=1 SV=1	101.487	887	0.940371	-0.0886976		2	25.5518	25.6405
Q6PFD9	Nup98	Nuclear pore complex protein Nup98-Nup96 OS=Mus musculus OX=10090 GN=Nup98 PE=1 SV=2	197.241	1816	1.01483	0.021233		2	29.1611	29.1398
[truncated: 2,318 more rows]
